# Supplementary material for: Bis{(Z)-[(E)-2-(pyridin-2-yl­methyl­idene)hydrazin-1-yl­idene][(pyridin-2-yl)methyl­sulfan­yl]methane­thiol­ato}nickel(II)
Source: Acta Crystallogr Sect E Struct Rep Online. 2013 May 18;69(Pt 6):m323–4. doi: 10.1107/S1600536813013032 (PMC3684885; doi:10.1107/S1600536813013032)
Supplement: Supplementary file 1 [file e-69-0m323-sup1.cif]

##############################################################################
#                                                                            #
# This CIF contains the data in a paper accepted for publication in          #
# Acta Crystallographica Section E. It conforms to the requirements of       #
# Notes for Authors for Acta Crystallographica Section E, and has been       #
# peer reviewed under the auspices of the IUCr Commission on Journals.       #
#                                                                            #
# Full details of the Crystallographic Information File format               #
# are given in the paper "The Crystallographic Information File (CIF):       #
# a New Standard Archive File for Crystallography" by S. R. Hall, F. H.      #
# Allen and I. D. Brown [Acta Cryst. (1991), A47, 655-685].                  #
#                                                                            #
# The current version of the core CIF dictionary is obtainable from          #
# ftp://ftp.iucr.org/pub/cif_core.dic.                                       #
#                                                                            #
# Software is freely available for graphical display of the structure(s)     #
# in this CIF. For information consult the CIF software page                 #
# http://www.iucr.org/resources/cif/software.                                #
#                                                                            #
# This file may be used for bona fide research purposes within the           #
# scientific community so long as proper attribution is given to the journal # 
# article from which it was obtained.                                        #
#                                                                            #
##############################################################################
data_I
_audit_creation_method     CRYSTALS_ver_12.80
_chemical_name_systematic
;\
Bis{(<i>Z</i>)-[(<i>E</i>)-2-(pyridin-2-ylmethylidene)hydrazin-1-\
ylidene][(pyridin-2-yl)methylsulfanyl]methanethiolato}nickel(II)
;
_chemical_formula_moiety     'C26 H22 N8 Ni1 S4'
_chemical_formula_sum     'C26 H22 N8 Ni1 S4'
_chemical_formula_iupac     '[Ni (C13 H11 N4 S2)2]'
_chemical_formula_weight     633.49
_chemical_melting_point     ?
_symmetry_cell_setting     monoclinic
_symmetry_space_group_name_H-M     'C 2/c'
_symmetry_space_group_name_Hall     '-C 2yc'
loop_
    _symmetry_equiv_pos_as_xyz
    'x,y,z'
    '-x,-y,-z'
    'x+1/2,y+1/2,z'
    '-x+1/2,-y+1/2,-z'
    '-x,y,-z+1/2'
    'x,-y,z+1/2'
    '-x+1/2,y+1/2,-z+1/2'
    'x+1/2,-y+1/2,z+1/2'
_cell_length_a     26.0501(4)
_cell_length_b     8.00570(10)
_cell_length_c     13.0743(2)
_cell_angle_alpha     90
_cell_angle_beta     103.8993(9)
_cell_angle_gamma     90
_cell_volume     2646.80(7)
_cell_formula_units_Z     4
_cell_measurement_reflns_used     3175
_cell_measurement_theta_min     1
_cell_measurement_theta_max     27
_cell_measurement_temperature     150
_exptl_crystal_description     'plate'
_exptl_crystal_colour     'dark green'
_exptl_crystal_size_max     0.04
_exptl_crystal_size_mid     0.03
_exptl_crystal_size_min     0.02
_exptl_crystal_density_diffrn     1.590
_exptl_crystal_density_meas     ?
_exptl_crystal_F_000     1304
_exptl_absorpt_coefficient_mu     1.083
_exptl_absorpt_correction_type     multi-scan
_exptl_absorpt_process_details     '(DENZO/SCALEPACK; Otwinowski & Minor, 1997)'
_exptl_absorpt_correction_T_min     0.97
_exptl_absorpt_correction_T_max     0.98
_diffrn_ambient_temperature     150
_diffrn_radiation_type     'Mo K\a'
_diffrn_radiation_wavelength     0.71073
_diffrn_radiation_monochromator     'graphite'
_diffrn_measurement_device_type     'Nonius Kappa CCD'
_diffrn_measurement_method     \w
_diffrn_reflns_number     5912
_diffrn_reflns_av_R_equivalents     0.020
_diffrn_reflns_theta_min     2.669
_diffrn_reflns_theta_max     27.481
_diffrn_reflns_theta_full     27.481
_diffrn_measured_fraction_theta_max     0.999
_diffrn_measured_fraction_theta_full     0.999
_diffrn_reflns_limit_h_min     -33
_diffrn_reflns_limit_h_max     33
_diffrn_reflns_limit_k_min     -10
_diffrn_reflns_limit_k_max     10
_diffrn_reflns_limit_l_min     -16
_diffrn_reflns_limit_l_max     16
_diffrn_standards_number     0
_diffrn_standards_interval_count     ?
_diffrn_standards_interval_time     ?
_diffrn_standards_decay_%     ?
_reflns_number_total     3030
_reflns_number_gt     2066
_reflns_threshold_expression     I>3\s(I)
_refine_ls_structure_factor_coef     F
_refine_ls_matrix_type     full
_refine_ls_R_factor_all     0.0712
_refine_ls_R_factor_gt     0.0452
_refine_ls_wR_factor_all     0.1671
_refine_ls_wR_factor_gt     0.1214
_refine_ls_wR_factor_ref     0.1214
_refine_ls_goodness_of_fit_ref     1.0797
_refine_ls_number_reflns     2066
_refine_ls_number_parameters     177
_refine_ls_number_restraints     0
_refine_ls_hydrogen_treatment     constr
_refine_ls_weighting_scheme     calc
_refine_ls_weighting_details
;
 Method= Quasi-Unit weights
 W = 1.0 or 1./2F
;
_atom_sites_solution_hydrogens     geom
_atom_sites_solution_primary     direct
_refine_ls_shift/su_max     0.000256
_refine_diff_density_max     0.81
_refine_diff_density_min     -0.74
_refine_ls_extinction_method     'None'
loop_
    _atom_type_symbol
    _atom_type_scat_Cromer_Mann_a1
    _atom_type_scat_Cromer_Mann_a2
    _atom_type_scat_Cromer_Mann_a3
    _atom_type_scat_Cromer_Mann_a4
    _atom_type_scat_Cromer_Mann_b1
    _atom_type_scat_Cromer_Mann_b2
    _atom_type_scat_Cromer_Mann_b3
    _atom_type_scat_Cromer_Mann_b4
    _atom_type_scat_Cromer_Mann_c
    _atom_type_scat_dispersion_real
    _atom_type_scat_dispersion_imag
    _atom_type_scat_source
    C 2.3100 1.0200 1.5886 0.8650 20.8439 10.2075 0.5687 51.6512 0.2156 0.0033
                                                                          0.0016
                                'International Tables Vol C 4.2.6.8 and 6.1.1.4'
    H 0.4930 0.3229 0.1402 0.0408 10.5109 26.1257 3.1424 57.7998 0.0030 0.0000
                                                                          0.0000
                                'International Tables Vol C 4.2.6.8 and 6.1.1.4'
    N 12.2126 3.1322 2.0125 1.1663 0.0057 9.8933 28.9975 0.5826 -11.5290 0.0061
                                                                          0.0033
                                'International Tables Vol C 4.2.6.8 and 6.1.1.4'
    S 6.9053 5.2034 1.4379 1.5863 1.4679 22.2151 0.2536 56.1720 0.8669 0.1246
                                                                          0.1234
                                'International Tables Vol C 4.2.6.8 and 6.1.1.4'
    Ni 12.8376 7.2920 4.4438 2.3800 3.8785 0.2565 12.1763 66.3421 1.0341 0.3393
                                                                          1.1124
                                'International Tables Vol C 4.2.6.8 and 6.1.1.4'
_computing_data_collection     'COLLECT (Nonius, 2001)'
_computing_cell_refinement     'DENZO/SCALEPACK (Otwinowski & Minor, 1997)'
_computing_data_reduction     'DENZO/SCALEPACK (Otwinowski & Minor, 1997)'
_computing_structure_solution     'SIR92 (Altomare <i>et al.</i>, 1994)'
_computing_structure_refinement     'CRYSTALS (Betteridge <i>et al.</i>, 2003)'
_computing_molecular_graphics     'Mercury (Macrae <i>et al.</i>, 2006)'
_computing_publication_material     'publCIF (Westrip, 2010)'
loop_
    _atom_site_type_symbol
    _atom_site_label
    _atom_site_fract_x
    _atom_site_fract_y
    _atom_site_fract_z
    _atom_site_U_iso_or_equiv
    _atom_site_adp_type
    _atom_site_occupancy
    _atom_site_disorder_assembly
    _atom_site_disorder_group
    H H1 0.8234 0.1314 1.0674 0.0390 Uiso 1.0000 . .
    H H2 0.8039 0.3461 1.1740 0.0419 Uiso 1.0000 . .
    H H3 0.7243 0.3331 1.2252 0.0430 Uiso 1.0000 . .
    H H4 0.6648 0.1115 1.1674 0.0380 Uiso 1.0000 . .
    H H5 0.6999 -0.2613 1.0830 0.0320 Uiso 1.0000 . .
    H H6 0.6483 -0.1561 1.0864 0.0320 Uiso 1.0000 . .
    H H7 0.5288 0.1849 1.0417 0.0250 Uiso 1.0000 . .
    H H8 0.4519 0.3855 1.0530 0.0351 Uiso 1.0000 . .
    H H9 0.3830 0.5632 0.9638 0.0430 Uiso 1.0000 . .
    H H10 0.3638 0.5694 0.7768 0.0412 Uiso 1.0000 . .
    H H11 0.4110 0.4002 0.6869 0.0369 Uiso 1.0000 . .
    C C1 0.7910(4) 0.1272(16) 1.0890(8) 0.0279 Uani 1.0000 . .
    C C2 0.7800(5) 0.2562(16) 1.1526(9) 0.0301 Uani 1.0000 . .
    C C3 0.7328(5) 0.2491(16) 1.1824(9) 0.0304 Uani 1.0000 . .
    C C4 0.6977(4) 0.1170(16) 1.1487(8) 0.0266 Uani 1.0000 . .
    C C5 0.7126(4) -0.0081(14) 1.0863(7) 0.0204 Uani 1.0000 . .
    C C6 0.6789(4) -0.1619(14) 1.0548(8) 0.0229 Uani 1.0000 . .
    C C7 0.5986(4) -0.0675(13) 0.8762(8) 0.0197 Uani 1.0000 . .
    C C8 0.5162(4) 0.1936(13) 0.9682(7) 0.0177 Uani 1.0000 . .
    C C9 0.4708(4) 0.2967(13) 0.9196(7) 0.0178 Uani 1.0000 . .
    C C10 0.4431(4) 0.3919(15) 0.9783(8) 0.0243 Uani 1.0000 . .
    C C11 0.4023(4) 0.4963(15) 0.9253(9) 0.0281 Uani 1.0000 . .
    C C12 0.3908(4) 0.4991(15) 0.8152(9) 0.0284 Uani 1.0000 . .
    C C13 0.4192(4) 0.3980(16) 0.7618(8) 0.0253 Uani 1.0000 . .
    S S1 0.65548(10) -0.1902(4) 0.9126(2) 0.0223 Uani 1.0000 . .
    S S2 0.56873(11) -0.0826(4) 0.7438(2) 0.0273 Uani 1.0000 . .
    N N1 0.7591(3) -0.0039(12) 1.0560(7) 0.0250 Uani 1.0000 . .
    N N2 0.5828(3) 0.0209(11) 0.9494(6) 0.0185 Uani 1.0000 . .
    N N3 0.5379(3) 0.1138(11) 0.9056(6) 0.0168 Uani 1.0000 . .
    N N4 0.4582(3) 0.2990(11) 0.8126(6) 0.0196 Uani 1.0000 . .
    Ni Ni1 0.5000 0.1151(3) 0.7500 0.0172 Uani 1.0000 . .
loop_
    _atom_site_aniso_label
    _atom_site_aniso_U_11
    _atom_site_aniso_U_22
    _atom_site_aniso_U_33
    _atom_site_aniso_U_12
    _atom_site_aniso_U_13
    _atom_site_aniso_U_23
    C1 0.019(5) 0.037(7) 0.026(5) -0.004(5) 0.002(4) 0.004(5)
    C2 0.027(6) 0.032(6) 0.028(6) -0.007(5) 0.000(5) -0.001(5)
    C3 0.025(6) 0.034(6) 0.029(6) 0.004(5) 0.002(5) -0.012(5)
    C4 0.022(5) 0.034(6) 0.023(5) 0.002(5) 0.005(4) -0.006(5)
    C5 0.019(5) 0.024(5) 0.015(4) 0.004(4) -0.002(4) 0.005(4)
    C6 0.022(5) 0.026(6) 0.018(5) 0.001(4) -0.001(4) 0.004(4)
    C7 0.019(5) 0.017(5) 0.020(5) -0.002(4) 0.000(4) 0.000(4)
    C8 0.022(5) 0.020(5) 0.010(4) -0.002(4) 0.001(4) -0.002(4)
    C9 0.019(5) 0.016(5) 0.018(5) 0.000(4) 0.004(4) 0.000(4)
    C10 0.026(5) 0.025(6) 0.023(5) -0.005(5) 0.007(4) -0.002(5)
    C11 0.025(5) 0.026(6) 0.035(6) -0.002(5) 0.012(5) -0.005(5)
    C12 0.021(5) 0.025(6) 0.039(6) 0.003(5) 0.005(5) 0.004(5)
    C13 0.022(5) 0.031(6) 0.021(5) 0.004(5) 0.002(4) 0.002(5)
    S1 0.0207(12) 0.0238(14) 0.0197(12) 0.0040(11) -0.0003(9) -0.0014(11)
    S2 0.0276(14) 0.0357(17) 0.0145(11) 0.0112(12) -0.0026(10) -0.0066(11)
    N1 0.019(4) 0.032(5) 0.023(4) 0.005(4) 0.003(3) -0.001(4)
    N2 0.018(4) 0.019(4) 0.016(4) 0.002(4) -0.001(3) 0.001(3)
    N3 0.017(4) 0.018(4) 0.014(4) -0.001(4) 0.002(3) -0.002(3)
    N4 0.019(4) 0.023(5) 0.016(4) 0.001(4) 0.003(3) 0.001(4)
    Ni1 0.0172(9) 0.0210(10) 0.0120(8) 0.0000 0.0007(6) 0.0000
loop_
    _geom_bond_atom_site_label_1
    _geom_bond_atom_site_label_2
    _geom_bond_site_symmetry_1
    _geom_bond_site_symmetry_2
    _geom_bond_distance
    _geom_bond_publ_flag
    H1 C1 . . 0.952 no
    H2 C2 . . 0.948 no
    H3 C3 . . 0.936 no
    H4 C4 . . 0.949 no
    H5 C6 . . 0.986 no
    H6 C6 . . 0.982 no
    H7 C8 . . 0.940 no
    H8 C10 . . 0.949 no
    H9 C11 . . 0.956 no
    H10 C12 . . 0.944 no
    H11 C13 . . 0.951 no
    C1 C2 . . 1.397(17) no
    C1 N1 . . 1.345(15) no
    C2 C3 . . 1.377(16) no
    C3 C4 . . 1.398(17) no
    C4 C5 . . 1.404(15) no
    C5 C6 . . 1.512(15) no
    C5 N1 . . 1.361(13) no
    C6 S1 . . 1.826(10) no
    C7 S1 . . 1.746(10) no
    C7 S2 . . 1.723(10) no
    C7 N2 . . 1.333(13) no
    C8 C9 . . 1.458(14) no
    C8 N3 . . 1.272(13) no
    C9 C10 . . 1.398(14) no
    C9 N4 . . 1.358(12) no
    C10 C11 . . 1.399(16) no
    C11 C12 . . 1.398(16) no
    C12 C13 . . 1.392(16) no
    C13 N4 . . 1.335(13) no
    S2 Ni1 . . 2.406(3) no
    N2 N3 . . 1.388(11) no
    N3 Ni1 . . 2.037(8) no
    N4 Ni1 . . 2.109(9) no
loop_
    _geom_angle_atom_site_label_1
    _geom_angle_atom_site_label_2
    _geom_angle_atom_site_label_3
    _geom_angle_site_symmetry_1
    _geom_angle_site_symmetry_2
    _geom_angle_site_symmetry_3
    _geom_angle
    _geom_angle_publ_flag
    H1 C1 C2 . . . 118.2 no
    H1 C1 N1 . . . 117.1 no
    C2 C1 N1 . . . 124.6(10) no
    H2 C2 C1 . . . 121.6 no
    H2 C2 C3 . . . 120.9 no
    C1 C2 C3 . . . 117.5(11) no
    H3 C3 C2 . . . 119.8 no
    H3 C3 C4 . . . 120.0 no
    C2 C3 C4 . . . 120.2(11) no
    H4 C4 C3 . . . 121.2 no
    H4 C4 C5 . . . 120.7 no
    C3 C4 C5 . . . 118.1(10) no
    C4 C5 C6 . . . 121.0(9) no
    C4 C5 N1 . . . 122.8(10) no
    C6 C5 N1 . . . 116.1(9) no
    C5 C6 H5 . . . 108.8 no
    C5 C6 H6 . . . 108.9 no
    H5 C6 H6 . . . 108.4 no
    C5 C6 S1 . . . 114.1(7) no
    H5 C6 S1 . . . 107.4 no
    H6 C6 S1 . . . 109.1 no
    S1 C7 S2 . . . 112.5(6) no
    S1 C7 N2 . . . 119.4(7) no
    S2 C7 N2 . . . 128.0(8) no
    H7 C8 C9 . . . 122.4 no
    H7 C8 N3 . . . 121.3 no
    C9 C8 N3 . . . 116.3(8) no
    C8 C9 C10 . . . 122.7(9) no
    C8 C9 N4 . . . 115.2(9) no
    C10 C9 N4 . . . 122.1(9) no
    H8 C10 C9 . . . 120.4 no
    H8 C10 C11 . . . 120.6 no
    C9 C10 C11 . . . 119.0(10) no
    H9 C11 C10 . . . 120.5 no
    H9 C11 C12 . . . 121.5 no
    C10 C11 C12 . . . 118.0(10) no
    C11 C12 H10 . . . 120.4 no
    C11 C12 C13 . . . 119.9(10) no
    H10 C12 C13 . . . 119.7 no
    H11 C13 C12 . . . 119.4 no
    H11 C13 N4 . . . 118.5 no
    C12 C13 N4 . . . 122.0(10) no
    C6 S1 C7 . . . 105.2(5) no
    C7 S2 Ni1 . . . 94.6(4) no
    C5 N1 C1 . . . 116.8(9) no
    C7 N2 N3 . . . 111.3(8) no
    N2 N3 C8 . . . 117.6(8) no
    N2 N3 Ni1 . . . 124.9(6) no
    C8 N3 Ni1 . . . 117.2(7) no
    C9 N4 C13 . . . 119.1(9) no
    C9 N4 Ni1 . . . 111.8(7) no
    C13 N4 Ni1 . . . 128.7(7) no
    N4 Ni1 N4 . . 5_656 91.5(5) no
    N4 Ni1 S2 . . . 158.4(2) no
    N4 Ni1 S2 5_656 . . 89.4(2) no
    N4 Ni1 S2 . . 5_656 89.4(2) no
    N4 Ni1 S2 5_656 . 5_656 158.4(2) no
    S2 Ni1 S2 . . 5_656 97.72(17) no
    N4 Ni1 N3 . . . 77.7(3) no
    N4 Ni1 N3 5_656 . . 102.7(3) no
    S2 Ni1 N3 . . . 81.0(2) no
    S2 Ni1 N3 5_656 . . 98.6(2) no
    N4 Ni1 N3 . . 5_656 102.7(3) no
    N4 Ni1 N3 5_656 . 5_656 77.7(3) no
    S2 Ni1 N3 . . 5_656 98.6(2) no
    S2 Ni1 N3 5_656 . 5_656 81.0(2) no
    N3 Ni1 N3 . . 5_656 179.4(5) no
loop_
    _geom_hbond_atom_site_label_D
    _geom_hbond_atom_site_label_H
    _geom_hbond_atom_site_label_A
    _geom_hbond_site_symmetry_D
    _geom_hbond_site_symmetry_H
    _geom_hbond_site_symmetry_A
    _geom_hbond_distance_DH
    _geom_hbond_distance_HA
    _geom_hbond_distance_DA
    _geom_hbond_angle_DHA
    _geom_hbond_publ_flag
    C8 H7 S2 . . 6_555 0.94 2.72 3.644(9) 166 yes
    C4 H4 S2 . . 6_555 0.95 2.92 3.862(11) 175 yes
    C6 H6 Cg . . 2_657 0.98 2.98 3.750(12) 136 yes
data_global
_journal_date_recd_electronic     2013-04-30
_journal_date_accepted     2013-05-13
_journal_name_full     'Acta Crystallographica, Section E'
_journal_year     2013
_journal_volume     69
_journal_issue      6
_journal_page_first     m323
_journal_page_last     m324
_journal_paper_category     QM
_journal_paper_doi     10.1107/S1600536813013032
_journal_coeditor_code     WM2742
_publ_contact_author_name     'Khoo Teng Jin'
_publ_contact_author_address
;
School of Pharmacy, University of Nottingham Malaysia Campus, Selangor, Malaysia
;
_publ_contact_author_email     'tengjin.khoo@nottingham.edu.my'
_publ_contact_author_fax     '+6 (03) 8924 8018'
_publ_contact_author_phone     '+6 (03) 8924 8213'
_publ_section_title
;\
Bis{(<i>Z</i>)-[(<i>E</i>)-2-(pyridin-2-ylmethylidene)hydrazin-1-\
ylidene][(pyridin-2-yl)methylsulfanyl]methanethiolato}nickel(II)
;
loop_
    _publ_author_name
    _publ_author_address
    'Khoo, Teng-Jin'
;
School of Pharmacy, University of Nottingham Malaysia Campus, Selangor,
Malaysia
;
    'Break, Mohammed Khaled bin'
;
School of Chemical Sciences and Food Technology,
Universiti Kebangsaan Malaysia,
43600 Bangi, Malaysia
;
    'Tahir, M. Ibrahim M.'
;
Department of Chemistry, Faculty of Science, Universiti Putra Malaysia,
Malaysia
;
    'Krouse, Karen A.'
;
Department of Chemistry, Faculty of Science, Universiti Putra Malaysia,
Malaysia
;
    'Cowley, Andrew R.'
;
Chemical Crystallography, Chemistry Research Laboratory, 12 Mansfield Road,
Oxford OX1 3TA
England
;
    'Watkin, David J.'
;
Chemical Crystallography, Chemistry Research Laboratory, 12 Mansfield Road,
Oxford OX1 3TA
England
;
