# Supplementary material for: Bis{(Z)-[(E)-2-(pyridin-2-yl­methyl­idene)hydrazin-1-yl­idene][(pyridin-2-yl)methyl­sulfan­yl]methane­thiol­ato}nickel(II)
Source: Acta Crystallogr Sect E Struct Rep Online. 2013 May 18;69(Pt 6):m323–4. doi: 10.1107/S1600536813013032 (PMC3684885; doi:10.1107/S1600536813013032)
Supplement: Supplementary file 2 [file e-69-0m323-Isup2.hkl]

# processed by $Id: maxuscif.py,v 1.25 2002/03/20 14:59:34 hooft Exp $

data_I

_diffrn_measurement_device_type  'KappaCCD'
_diffrn_measurement_device  '95mm CCD camera on \k-goniostat'
_diffrn_detector_area_resol_mean    9
_diffrn_radiation_monochromator        'horizonally mounted graphite crystal'
_computing_data_collection 'Collect (Nonius BV, 1997-2000)'
_diffrn_measurement_method       'CCD'

# Orientation matrix from 'scale_all.out'
_diffrn_orient_matrix_type 'by Nonius Collect from scalepack cell'
_diffrn_orient_matrix_UB_11    0.0089235
_diffrn_orient_matrix_UB_21    -0.0116056
_diffrn_orient_matrix_UB_31    0.0367359
_diffrn_orient_matrix_UB_12    -0.0120213
_diffrn_orient_matrix_UB_22    0.1176871
_diffrn_orient_matrix_UB_32    0.0400999
_diffrn_orient_matrix_UB_13    -0.0698777
_diffrn_orient_matrix_UB_23    -0.0179333
_diffrn_orient_matrix_UB_33    0.0316834


loop_
    _reflns_scale_group_code
    _reflns_scale_meas_F
          1 1.0


loop_
_diffrn_radiation_wavelength
_diffrn_radiation_wavelength_id
   0.71073 all
_diffrn_radiation_type 'Mo K-alpha'
_symmetry_space_group_name_H-M    'C2'
_chemical_formula_sum         'C26 H22 N8 S4 Ni'
_chemical_name_common 'Compound X'
_symmetry_cell_setting            'monoclinic'


_cell_length_a  26.05010(40)
_cell_length_b   8.00570(10)
_cell_length_c  13.07430(20)
_cell_angle_alpha    90.0000
_cell_angle_beta    103.8993(9)
_cell_angle_gamma    90.0000

_cell_volume    2646.798(67)
_cell_measurement_reflns_used     3175
_cell_measurement_theta_min        0.998
_cell_measurement_theta_max        27.485


_computing_cell_refinement 'HKL Scalepack (Otwinowski & Minor 1997)'
_computing_data_reduction 'HKL Denzo and Scalepack (Otwinowski & Minor 1997)'

loop_
_refln_index_h
_refln_index_k
_refln_index_l
_refln_F_squared_meas
_refln_F_squared_sigma
   0    0    2    -0.70     0.40
   0    0    3     0.90     0.50
   0    0    4    72.00     3.90
   0    0    5    -1.00     0.90
   0    0    6  1685.30    75.30
   0    0    7    -1.10     1.00
   0    0    8     1.50     0.70
   0    0    9    -0.10     0.90
   0    0   10   146.40     4.80
   0    0   11    -0.70     0.80
   0    0   12   412.90    14.20
   0    0   13    -0.20     0.90
   0    0   14   109.30     4.80
   0    0   15    -1.30     1.00
   0    0   16    18.10     2.50
   0    2    0    50.50     2.90
   0   -2    0    46.70     2.00
   0    2    1   255.50    10.70
   0   -2   -1   255.00     6.00
   0    2    2     4.60     0.60
   0   -2   -2     4.30     0.50
   0    2    3    33.30     1.40
   0   -2   -3    32.90     1.20
   0    2    4   142.40     4.00
   0   -2   -4   133.60     3.50
   0    2    5    28.90     2.10
   0   -2   -5    31.00     1.20
   0    2    6   103.90     4.40
   0   -2   -6   106.50     3.20
   0    2    7    11.60     0.60
   0   -2   -7    11.90     0.90
   0    2    8    38.10     1.40
   0   -2   -8    34.90     1.60
   0    2    9    24.30     1.10
   0   -2   -9    21.90     1.40
   0    2   10    73.30     2.60
   0   -2  -10    69.20     3.70
   0    2   11     0.60     0.50
   0   -2  -11    -0.10     0.90
   0    2   12     2.00     0.60
   0   -2  -12     1.50     0.70
   0    2   13     6.10     0.70
   0   -2  -13     6.10     1.00
   0    2   14     2.90     0.70
   0   -2  -14     4.80     1.00
   0    2   15    23.10     4.30
   0   -2  -15    15.20     2.00
   0    2   16    19.20     4.70
   0   -2  -16    25.30     3.10
   0    4    0    58.40     4.00
   0   -4    0    63.90     2.20
   0    4    1     0.70     1.40
   0   -4   -1     1.10     0.50
   0    4    2   231.80    11.60
   0   -4   -2   230.50     5.40
   0    4    3   209.70     9.60
   0   -4   -3   217.10     5.10
   0    4    4   218.50     7.90
   0   -4   -4   219.10     5.70
   0    4    5     2.20     0.60
   0   -4   -5     3.10     0.40
   0    4    6   171.30     6.00
   0   -4   -6   176.80     7.10
   0    4    7     1.30     1.40
   0   -4   -7    -0.20     1.00
   0    4    8   406.50    16.60
   0   -4   -8   404.40    15.60
   0    4    9   286.30    16.50
   0   -4   -9   282.40    13.20
   0    4   10    56.40     4.50
   0   -4  -10    55.30     3.60
   0    4   11     1.20     0.70
   0   -4  -11    -1.00     0.70
   0    4   12    47.50     3.50
   0   -4  -12    48.50     2.90
   0    4   13     4.40     2.30
   0   -4  -13     2.70     1.40
   0    4   14    37.00     5.90
   0   -4  -14    39.80     4.30
   0    4   15    17.90     5.40
   0   -4  -15    20.80     5.30
   0   -6    0     0.50     1.00
   0    6    1   100.80     6.00
   0   -6   -1   110.10     3.10
   0    6    2   297.30    15.20
   0   -6   -2   309.50     7.90
   0    6    3     1.00     1.50
   0   -6   -3     2.50     0.40
   0    6    4    77.10     3.70
   0   -6   -4    81.10     2.50
   0    6    5    26.70     1.80
   0   -6   -5    24.30     1.20
   0    6    6     0.30     0.60
   0   -6   -6     0.60     0.40
   0    6    7   104.60     4.60
   0   -6   -7   109.20     6.50
   0    6    8   236.30    17.00
   0   -6   -8   220.60    12.30
   0    6    9    26.80     3.50
   0   -6   -9    18.50     2.50
   0    6   10    39.40     5.10
   0   -6  -10    39.20     3.40
   0    6   11    16.30     3.20
   0   -6  -11    13.70     3.00
   0    6   12     9.50     3.60
   0   -6  -12     3.50     3.80
   0    6   13    16.60     4.20
   0   -6  -13    20.40     6.20
   0   -8    0    13.50     1.40
   0   -8   -1    20.70     1.10
   0   -8   -2    12.50     0.90
   0    8    3     1.80     1.60
   0   -8   -3     0.50     0.60
   0    8    4     9.60     1.50
   0   -8   -4     9.80     1.20
   0    8    5    18.30     2.00
   0   -8   -5    16.70     1.40
   0    8    6     0.20     0.90
   0   -8   -6     1.00     0.80
   0    8    7    -0.30     0.90
   0   -8   -7     0.80     0.50
   0    8    8    -0.30     3.00
   0   -8   -8     0.50     2.50
   0    8    9     1.00     2.60
   0   -8   -9    -1.80     2.40
   0    8   10    14.20     4.80
   0   -8  -10    13.30     4.40
   0  -10    0   113.50     9.00
   0  -10   -1    35.60     3.10
   0  -10   -2     1.10     1.40
   0  -10   -3     2.00     1.90
   0  -10   -4     3.60     1.60
   1    1  -16    11.00     2.30
  -1   -1   16     9.90     1.90
   1    1  -15     8.10     1.70
  -1   -1   15     8.20     1.30
   1    1  -14    44.90     2.90
  -1   -1   14    52.40     2.70
   1    1  -13     2.10     0.80
  -1   -1   13     3.10     0.70
   1    1  -12     9.10     1.00
  -1   -1   12    11.50     1.00
   1    1  -11    12.30     1.00
  -1   -1   11    13.90     1.00
   1    1  -10   159.30     4.80
  -1   -1   10   159.40     5.20
   1    1   -9    -0.10     0.50
  -1   -1    9    -0.40     0.60
   1    1   -8   250.40     7.40
  -1   -1    8   245.40     8.10
   1    1   -7   184.30     6.40
  -1   -1    7   189.70     6.00
   1    1   -6   417.60    12.70
  -1   -1    6   408.40    13.20
   1    1   -5   396.40    12.60
  -1   -1    5   396.60    11.80
   1    1   -4   203.50     6.00
  -1   -1    4   203.70     5.40
   1    1   -3   197.80     5.10
  -1   -1    3   194.40     5.10
   1    1   -2     0.70     0.40
  -1   -1    2     0.90     0.50
   1    1   -1     0.50     0.20
  -1   -1    1     0.00     0.20
   1    1    0     0.10     0.40
  -1   -1    0     0.20     0.30
   1    1    1     0.40     0.40
  -1   -1   -1     1.00     0.50
  -1   -1   -2     0.00     0.30
   1    1    3   170.50     5.10
  -1   -1   -3   174.00     4.20
   1    1    4    16.80     0.80
  -1   -1   -4    14.40     1.30
   1    1    5     0.10     0.40
  -1   -1   -5     0.20     0.50
   1    1    6   444.00    16.20
  -1   -1   -6   430.10    18.00
   1    1    7    21.00     1.40
  -1   -1   -7    25.00     1.80
   1    1    8   186.10     6.80
  -1   -1   -8   180.30     9.40
   1    1    9    31.30     1.40
  -1   -1   -9    34.50     2.30
   1    1   10   113.10     4.20
  -1   -1  -10   109.10     4.50
   1    1   11     9.60     0.90
  -1   -1  -11     7.90     1.10
   1    1   12   114.80     5.00
  -1   -1  -12   108.60     4.00
   1    1   13     8.00     1.10
  -1   -1  -13     7.50     1.10
   1    1   14    61.20     3.50
  -1   -1  -14    61.90     2.90
   1    1   15     4.50     2.20
  -1   -1  -15     7.40     1.30
   1    1   16    15.90     3.60
  -1   -1  -16    20.40     2.50
   1    3  -15    -0.70     3.30
  -1   -3   15    -0.40     1.10
   1    3  -14    54.20     4.70
  -1   -3   14    57.40     4.70
   1    3  -13    27.60     2.50
  -1   -3   13    29.20     2.20
   1    3  -12    10.50     1.30
  -1   -3   12    12.80     1.40
   1    3  -11     1.90     0.80
  -1   -3   11     0.70     0.70
   1    3  -10     0.90     0.70
  -1   -3   10    -0.10     0.80
   1    3   -9     0.40     0.60
  -1   -3    9     0.90     0.70
   1    3   -8   121.20     4.70
  -1   -3    8   123.70     3.50
   1    3   -7    80.40     2.90
  -1   -3    7    75.00     2.30
   1    3   -6    61.00     3.40
  -1   -3    6    61.20     2.10
   1    3   -5     1.50     0.70
  -1   -3    5     1.30     0.80
   1    3   -4    25.40     1.30
  -1   -3    4    24.40     1.00
   1    3   -3    21.40     1.20
  -1   -3    3    22.10     0.80
   1    3   -2    31.40     2.30
  -1   -3    2    32.10     1.00
   1    3   -1     7.20     1.60
  -1   -3    1     8.80     0.60
   1    3    0   139.80     4.80
  -1   -3    0   136.80     4.10
   1    3    1    10.10     1.40
  -1   -3   -1     6.30     0.80
   1    3    2     6.70     1.50
  -1   -3   -2     4.80     0.90
   1    3    3    -0.10     0.40
  -1   -3   -3    -0.50     0.80
   1    3    4    71.00     2.90
  -1   -3   -4    69.30     2.30
   1    3    5   193.30     9.80
  -1   -3   -5   169.60     5.20
   1    3    6    82.60     4.50
  -1   -3   -6    90.00     2.60
   1    3    7     2.30     0.50
  -1   -3   -7     2.30     0.60
   1    3    8    11.80     2.20
  -1   -3   -8     8.40     0.70
   1    3    9    10.90     1.10
  -1   -3   -9     8.50     0.90
   1    3   10    22.70     1.40
  -1   -3  -10    20.00     1.50
   1    3   11     7.10     1.20
  -1   -3  -11     8.50     1.20
   1    3   12    50.20     3.20
  -1   -3  -12    44.50     3.10
   1    3   13     1.70     1.30
  -1   -3  -13    -1.30     1.10
   1    3   14     2.00     3.10
  -1   -3  -14     3.50     1.50
   1    3   15     6.40     3.10
  -1   -3  -15     5.60     1.90
   1    5  -14     5.70     2.90
  -1   -5   14    -1.60     3.30
   1    5  -13     4.20     2.30
  -1   -5   13     7.40     2.90
   1    5  -12    78.60     6.70
  -1   -5   12    72.00     7.00
   1    5  -11     9.90     2.80
  -1   -5   11     2.30     1.60
   1    5  -10   101.30     7.00
  -1   -5   10    86.80     4.90
   1    5   -9    69.00     5.40
  -1   -5    9    74.50     4.40
   1    5   -8    20.40     2.40
  -1   -5    8    21.70     1.80
   1    5   -7    26.50     1.60
  -1   -5    7    23.60     2.00
   1    5   -6   108.60     4.40
  -1   -5    6   106.70     3.10
   1    5   -5     9.70     0.90
  -1   -5    5     9.00     0.70
   1    5   -4    29.60     1.40
  -1   -5    4    33.40     1.00
   1    5   -3    36.60     2.60
  -1   -5    3    37.30     1.40
   1    5   -2   174.40     9.60
  -1   -5    2   166.40     4.10
   1    5   -1    30.30     2.50
  -1   -5    1    29.60     1.10
   1    5    0   148.00     7.70
  -1   -5    0   147.60     3.70
   1    5    1   124.10     7.40
  -1   -5   -1   120.10     3.00
   1    5    2   745.50    36.50
  -1   -5   -2   756.90    15.00
   1    5    3    58.60     3.50
  -1   -5   -3    52.50     1.70
   1    5    4    21.30     1.20
  -1   -5   -4    23.80     1.00
   1    5    5    61.00     2.70
  -1   -5   -5    63.00     2.00
   1    5    6    58.90     2.40
  -1   -5   -6    60.20     2.20
   1    5    7    70.60     4.60
  -1   -5   -7    67.00     3.30
   1    5    8   116.50     7.30
  -1   -5   -8   114.50     5.80
   1    5    9    12.80     2.60
  -1   -5   -9    10.00     1.70
   1    5   10     8.20     2.60
  -1   -5  -10     2.10     1.80
   1    5   11     9.40     2.70
  -1   -5  -11     3.70     2.40
   1    5   12    37.50     5.00
  -1   -5  -12    51.80     5.60
   1    5   13    22.40     4.00
  -1   -5  -13     8.10     3.50
   1    5   14    60.90    11.40
  -1   -5  -14    64.40    11.90
   1    7  -12     1.10     3.50
  -1   -7   12    -1.00     2.90
   1    7  -11     4.50     2.70
  -1   -7   11     5.90     1.90
   1    7  -10    -0.50     2.30
  -1   -7   10     3.00     2.60
   1    7   -9    -1.00     2.20
  -1   -7    9     0.90     2.10
   1    7   -8    22.00     1.50
  -1   -7    8    14.90     1.80
   1    7   -7   104.30     6.10
  -1   -7    7   112.30     5.20
   1    7   -6     0.20     0.80
  -1   -7    6     0.80     0.60
   1    7   -5     2.80     0.90
  -1   -7    5     2.30     0.70
   1    7   -4    19.90     1.50
  -1   -7    4    22.80     1.40
   1    7   -3    40.80     3.40
  -1   -7    3    37.40     1.40
   1    7   -2    39.30     3.40
  -1   -7    2    41.70     1.80
  -1   -7    1   151.80     4.60
  -1   -7    0     7.50     0.70
   1    7    1     2.90     1.30
  -1   -7   -1     3.40     0.60
   1    7    2    20.70     2.80
  -1   -7   -2    21.40     1.10
   1    7    3     5.10     1.70
  -1   -7   -3     5.00     0.80
   1    7    4    32.80     2.20
  -1   -7   -4    33.20     1.60
   1    7    5    67.40     3.40
  -1   -7   -5    65.50     2.70
   1    7    6     6.50     0.90
  -1   -7   -6     7.00     0.80
   1    7    7    28.60     2.00
  -1   -7   -7    22.50     2.10
   1    7    8     6.00     1.90
  -1   -7   -8     2.10     1.50
   1    7    9     6.90     3.20
  -1   -7   -9     1.20     1.70
   1    7   10     2.70     2.60
  -1   -7  -10     5.90     3.40
   1    7   11    22.70     5.10
  -1   -7  -11    26.20     4.50
   1    7   12    -6.50     4.50
  -1   -7  -12    -1.30     4.20
   1    9   -8     2.80     4.40
  -1   -9    8     6.00     3.40
   1    9   -7    37.60     5.10
  -1   -9    7    34.70     6.20
   1    9   -6    24.50     3.40
  -1   -9    6    26.30     2.90
   1    9   -5     2.60     1.30
  -1   -9    5    -0.20     1.10
   1    9   -4    14.40     1.90
  -1   -9    4    15.10     1.60
  -1   -9    3     8.90     1.00
  -1   -9    2     4.00     0.80
  -1   -9    1    58.90     3.30
  -1   -9    0    -0.90     0.90
  -1   -9   -1    -0.10     0.70
  -1   -9   -2    23.90     1.70
   1    9    3    -3.40     3.10
  -1   -9   -3     3.40     0.70
   1    9    4     3.60     1.30
  -1   -9   -4     2.30     1.60
   1    9    5    35.50     3.00
  -1   -9   -5    35.00     3.00
   1    9    6     4.50     2.70
  -1   -9   -6     2.20     1.00
   1    9    7     8.50     3.80
  -1   -9   -7    14.90     3.60
   1    9    8    16.20     4.10
  -1   -9   -8    26.30     6.10
   2    0  -16    18.70     2.20
   2    0  -15     1.00     0.90
   2    0  -14   153.50     7.10
   2    0  -13     0.50     0.80
   2    0  -12     4.40     0.80
   2    0  -11     0.00     0.60
   2    0  -10    43.10     1.80
   2    0   -9    -0.40     0.50
   2    0   -8   520.20    15.60
   2    0   -7    -0.40     0.40
   2    0   -6    10.10     0.70
   2    0   -5     0.10     0.50
   2    0   -4   368.00    13.60
   2    0   -3     1.40     0.60
   2    0   -2     0.30     0.20
   2    0    2     1.10     0.50
   2    0    3     1.40     0.60
   2    0    4  2764.20    90.10
   2    0    5     0.50     0.60
   2    0    6   773.70    26.70
   2    0    7    -1.40     0.60
   2    0    8   165.40     5.80
   2    0    9     0.00     0.60
   2    0   10   170.00     6.60
   2    0   11     1.30     1.00
   2    0   12    89.40     3.80
   2    0   13    -1.40     1.00
   2    0   14   124.60     5.30
   2    0   15     0.90     1.20
   2    0   16    69.10     9.20
   2    2  -16     4.80     3.30
  -2   -2   16     5.70     1.90
   2    2  -15     1.00     1.60
  -2   -2   15     3.40     1.50
   2    2  -14    27.50     1.50
  -2   -2   14    28.10     1.90
   2    2  -13    29.90     1.50
  -2   -2   13    27.10     1.60
   2    2  -12    12.30     0.80
  -2   -2   12    12.90     1.10
   2    2  -11    70.60     2.70
  -2   -2   11    73.80     3.00
   2    2  -10    45.40     1.60
  -2   -2   10    42.30     1.90
   2    2   -9     4.50     0.50
  -2   -2    9     3.20     0.70
   2    2   -8     2.70     0.30
  -2   -2    8     1.70     1.00
   2    2   -7    37.20     1.90
  -2   -2    7    38.60     1.60
   2    2   -6     2.30     0.60
  -2   -2    6     3.20     0.60
   2    2   -5   233.70     6.10
  -2   -2    5   237.50     6.20
   2    2   -4     3.50     0.50
  -2   -2    4     4.90     0.50
   2    2   -3    26.40     0.90
  -2   -2    3    26.10     0.80
   2    2   -2    25.70     1.10
  -2   -2    2    26.90     0.90
   2    2   -1     5.30     0.60
  -2   -2    1     3.10     0.50
   2    2    0    68.20     2.40
  -2   -2    0    67.50     1.70
   2    2    1   126.70     4.50
  -2   -2   -1   129.80     3.90
   2    2    2   461.60    14.70
  -2   -2   -2   441.20    13.60
   2    2    3    50.50     2.20
  -2   -2   -3    50.70     1.90
   2    2    4     1.50     0.70
  -2   -2   -4     0.30     0.50
   2    2    5    81.00     3.20
  -2   -2   -5    83.80     2.30
   2    2    6     0.40     0.50
  -2   -2   -6     0.70     0.40
   2    2    7   157.60     5.20
  -2   -2   -7   163.90     6.00
   2    2    8   175.70     5.60
  -2   -2   -8   171.60     6.00
   2    2    9     0.30     0.50
  -2   -2   -9     0.30     0.70
   2    2   10     0.00     0.50
  -2   -2  -10    -0.30     0.60
   2    2   11     4.60     0.60
  -2   -2  -11     3.90     0.80
   2    2   12     6.40     0.70
  -2   -2  -12     5.40     1.10
   2    2   13    13.30     1.10
  -2   -2  -13    14.70     1.60
   2    2   14    81.30     6.50
  -2   -2  -14    80.80     4.20
   2    2   15     9.40     4.50
  -2   -2  -15     5.50     1.40
   2    4  -15    16.50     4.50
  -2   -4   15    20.20     5.10
   2    4  -14    45.50     7.00
  -2   -4   14    38.10     3.90
   2    4  -13     4.10     2.90
  -2   -4   13     5.40     1.40
   2    4  -12    21.70     3.40
  -2   -4   12    13.60     1.40
   2    4  -11     1.20     1.30
  -2   -4   11     0.20     0.80
   2    4  -10     4.40     1.90
  -2   -4   10     4.30     0.90
   2    4   -9     5.40     1.50
  -2   -4    9     6.20     1.20
   2    4   -8   212.80     9.60
  -2   -4    8   221.00     7.50
   2    4   -7    18.40     1.30
  -2   -4    7    15.90     1.60
   2    4   -6    80.40     2.90
  -2   -4    6    76.90     3.20
   2    4   -5    92.90     3.50
  -2   -4    5    94.20     2.80
   2    4   -4   163.40     6.20
  -2   -4    4   164.10     3.50
   2    4   -3    14.00     1.80
  -2   -4    3    20.10     0.90
   2    4   -2   225.50    12.70
  -2   -4    2   243.00     5.30
   2    4   -1    54.40     2.10
  -2   -4    1    54.30     1.50
   2    4    0   373.40    22.00
  -2   -4    0   395.70    10.10
   2    4    1    76.60     3.50
  -2   -4   -1    78.70     2.10
   2    4    2    75.60     4.10
  -2   -4   -2    77.10     2.20
   2    4    3     5.70     0.60
  -2   -4   -3     4.20     0.90
   2    4    4   109.10     3.70
  -2   -4   -4   104.00     3.30
   2    4    5     1.30     0.50
  -2   -4   -5     1.00     0.40
   2    4    6   175.50     8.00
  -2   -4   -6   183.80     6.70
   2    4    7   134.70     6.40
  -2   -4   -7   142.80     6.50
   2    4    8    18.40     2.30
  -2   -4   -8    19.60     2.00
   2    4    9    22.20     2.50
  -2   -4   -9    20.70     1.80
   2    4   10   123.90     5.40
  -2   -4  -10   115.20     6.30
   2    4   11     4.70     0.80
  -2   -4  -11     3.20     0.90
   2    4   12   143.30     9.50
  -2   -4  -12   146.60     8.50
   2    4   13    59.80     5.90
  -2   -4  -13    60.90     4.80
   2    4   14    27.90     4.80
  -2   -4  -14    34.30     6.80
   2    6  -13    30.40     6.40
  -2   -6   13    22.90     5.80
   2    6  -12     3.40     2.10
  -2   -6   12     5.30     3.90
   2    6  -11     8.70     2.70
  -2   -6   11     4.70     3.30
   2    6  -10     2.40     1.90
  -2   -6   10     2.70     1.30
   2    6   -9    14.00     2.50
  -2   -6    9    10.70     1.60
   2    6   -8     9.20     1.10
  -2   -6    8     8.40     1.10
   2    6   -7    55.10     3.40
  -2   -6    7    49.00     2.30
   2    6   -6   107.90     4.40
  -2   -6    6   101.30     3.50
   2    6   -5     3.20     1.00
  -2   -6    5     5.90     0.60
   2    6   -4    64.50     3.30
  -2   -6    4    67.40     2.30
   2    6   -3    30.60     3.00
  -2   -6    3    31.80     1.40
   2    6   -2    15.50     2.40
  -2   -6    2     8.50     0.90
  -2   -6    1   189.30     4.80
   2    6    0    79.90     5.00
  -2   -6    0    80.90     2.10
   2    6    1    47.00     3.80
  -2   -6   -1    45.10     1.30
   2    6    2     3.80     1.60
  -2   -6   -2     2.80     0.50
   2    6    3    13.50     2.00
  -2   -6   -3     8.10     0.50
   2    6    4    17.20     1.10
  -2   -6   -4    17.20     1.00
   2    6    5    50.00     2.30
  -2   -6   -5    48.80     1.80
   2    6    6   206.40     8.10
  -2   -6   -6   200.00     7.10
   2    6    7    66.40     4.70
  -2   -6   -7    59.80     3.70
   2    6    8    65.00     6.00
  -2   -6   -8    58.00     3.50
   2    6    9     6.50     2.10
  -2   -6   -9     2.90     1.50
   2    6   10    17.40     2.60
  -2   -6  -10    17.60     4.10
   2    6   11    67.90     8.50
  -2   -6  -11    54.60     6.40
   2    6   12    21.30     4.80
  -2   -6  -12    25.40     4.40
   2    6   13     4.00     3.60
  -2   -6  -13     4.70     3.60
   2    8  -10     7.60     3.50
  -2   -8   10     3.10     2.30
   2    8   -9    -2.10     3.90
  -2   -8    9     1.10     1.80
   2    8   -8     2.30     1.40
  -2   -8    8    -0.70     1.80
   2    8   -7     1.70     1.20
  -2   -8    7     0.60     0.50
   2    8   -6    44.50     3.50
  -2   -8    6    45.00     2.60
   2    8   -5     3.00     1.20
  -2   -8    5     3.50     0.90
   2    8   -4    46.30     3.60
  -2   -8    4    46.60     2.00
   2    8   -3     3.30     1.60
  -2   -8    3     0.10     0.60
  -2   -8    2     6.70     0.90
  -2   -8    1     1.40     0.80
  -2   -8    0     0.30     0.60
  -2   -8   -1     1.10     0.60
   2    8    2    61.20     5.00
  -2   -8   -2    63.10     2.30
   2    8    3     0.70     2.00
  -2   -8   -3     3.80     0.50
   2    8    4     0.60     0.80
  -2   -8   -4     1.20     0.90
   2    8    5     1.70     0.90
  -2   -8   -5     0.70     0.80
   2    8    6     9.00     1.20
  -2   -8   -6     9.90     1.20
   2    8    7    -1.70     3.00
  -2   -8   -7     0.60     0.40
   2    8    8    36.80     5.00
  -2   -8   -8    40.10     5.50
   2    8    9    -0.40     3.70
  -2   -8   -9    -6.00     3.80
   2    8   10     7.30     4.50
  -2   -8  -10     1.90     2.80
  -2  -10    4    -1.00     1.30
  -2  -10    3     9.50     1.90
  -2  -10    2     6.10     1.70
  -2  -10    1    59.10     4.90
  -2  -10    0    27.50     2.80
  -2  -10   -1    -0.30     1.40
  -2  -10   -2     5.40     1.80
  -2  -10   -3    11.10     2.20
   2   10    4    40.00     8.80
  -2  -10   -4    42.80     4.40
   3    1  -16     2.90     1.50
  -3   -1   16     6.20     1.50
   3    1  -15     0.50     0.90
  -3   -1   15     0.70     1.00
   3    1  -14    19.20     1.30
  -3   -1   14    17.70     1.40
   3    1  -13    76.30     3.40
  -3   -1   13    75.00     3.30
   3    1  -12     7.70     0.80
  -3   -1   12     7.60     0.80
   3    1  -11    40.30     1.60
  -3   -1   11    38.20     1.70
   3    1  -10     6.50     0.70
  -3   -1   10     5.80     0.70
   3    1   -9     1.50     0.60
  -3   -1    9     1.50     0.50
   3    1   -8    90.10     3.20
  -3   -1    8    90.00     2.80
   3    1   -7    84.20     2.40
  -3   -1    7    85.60     2.90
   3    1   -6   270.20     7.60
  -3   -1    6   273.60     6.70
   3    1   -5    40.70     1.70
  -3   -1    5    38.40     1.40
   3    1   -4    10.40     0.70
  -3   -1    4     9.70     0.60
   3    1   -3   455.50    12.60
  -3   -1    3   440.30    11.40
  -3   -1    2    36.30     5.50
   3    1   -1     0.40     0.20
  -3   -1    1     0.10     0.20
   3    1    0     0.30     0.20
  -3   -1    0     0.50     0.30
   3    1    1     0.10     0.60
  -3   -1   -1     0.10     0.10
   3    1    2   313.10    10.70
  -3   -1   -2   301.20     8.40
   3    1    3    76.00     2.20
  -3   -1   -3    76.90     2.90
   3    1    4  1166.40    34.30
  -3   -1   -4  1167.90    41.50
   3    1    5   121.20     3.60
  -3   -1   -5   122.20     4.10
   3    1    6    11.30     0.80
  -3   -1   -6    12.20     0.90
   3    1    7    49.40     1.90
  -3   -1   -7    52.40     2.20
   3    1    8    73.90     2.50
  -3   -1   -8    72.80     2.90
   3    1    9    20.50     1.20
  -3   -1   -9    21.60     2.00
   3    1   10   127.70     4.80
  -3   -1  -10   127.60     6.10
   3    1   11     2.00     0.70
  -3   -1  -11     0.30     1.50
   3    1   12    30.20     1.70
  -3   -1  -12    26.20     1.80
   3    1   13    85.30     3.90
  -3   -1  -13    82.40     3.50
   3    1   14    61.10     4.00
  -3   -1  -14    66.00     3.20
   3    1   15     4.00     1.80
  -3   -1  -15     6.60     1.70
   3    3  -16    -1.40     2.50
  -3   -3   16     0.10     1.40
   3    3  -15    13.60     4.10
  -3   -3   15    15.70     1.80
   3    3  -14    73.70     4.80
  -3   -3   14    69.70     4.10
   3    3  -13    10.30     1.40
  -3   -3   13    12.30     1.30
   3    3  -12    10.90     1.40
  -3   -3   12    12.10     1.10
   3    3  -11     0.40     0.90
  -3   -3   11    -0.60     0.80
   3    3  -10    64.40     3.00
  -3   -3   10    62.70     2.90
   3    3   -9    68.40     3.10
  -3   -3    9    68.20     2.30
   3    3   -8   176.80     6.90
  -3   -3    8   178.80     4.40
   3    3   -7   111.40     4.80
  -3   -3    7   110.60     2.90
   3    3   -6     9.80     1.10
  -3   -3    6    10.20     0.80
   3    3   -5     2.80     0.80
  -3   -3    5     3.70     0.60
   3    3   -4   316.80    11.60
  -3   -3    4   312.70     8.20
   3    3   -3   268.30     7.10
  -3   -3    3   281.60     8.00
   3    3   -2    10.20     0.80
  -3   -3    2     9.10     0.60
   3    3   -1    60.80     1.90
  -3   -3    1    62.90     1.60
   3    3    0    93.90     3.10
  -3   -3    0    94.80     2.40
   3    3    1    11.70     1.10
  -3   -3   -1    12.90     0.60
   3    3    2   149.00     4.70
  -3   -3   -2   148.70     4.60
   3    3    3     9.80     1.10
  -3   -3   -3    11.30     0.90
   3    3    4    31.00     1.60
  -3   -3   -4    26.10     1.50
   3    3    5     5.40     0.30
  -3   -3   -5     6.10     0.50
   3    3    6    20.30     1.00
  -3   -3   -6    21.80     0.80
   3    3    7     1.10     1.40
  -3   -3   -7    -0.20     0.50
   3    3    8    61.80     2.80
  -3   -3   -8    64.60     2.60
   3    3    9   163.40     6.90
  -3   -3   -9   160.50     6.40
   3    3   10    11.30     1.20
  -3   -3  -10    10.30     1.10
   3    3   11    20.90     1.50
  -3   -3  -11    19.10     1.40
   3    3   12     3.20     1.10
  -3   -3  -12     3.30     1.20
   3    3   13     4.20     2.80
  -3   -3  -13     4.00     1.20
   3    3   14    -1.30     2.80
  -3   -3  -14     0.80     1.30
   3    3   15    -0.50     3.60
  -3   -3  -15     2.00     3.70
   3    5  -14    10.30     4.60
  -3   -5   14    21.60     4.60
   3    5  -13     5.40     2.70
  -3   -5   13     6.20     2.90
   3    5  -12   101.70    10.30
  -3   -5   12   103.70     8.10
   3    5  -11     0.70     1.80
  -3   -5   11     2.60     1.50
   3    5  -10    18.30     2.50
  -3   -5   10    18.90     1.80
   3    5   -9     2.00     1.30
  -3   -5    9     3.20     1.10
   3    5   -8    -0.40     0.80
  -3   -5    8     0.50     1.00
   3    5   -7     5.10     1.00
  -3   -5    7     2.60     1.00
   3    5   -6   165.50     6.50
  -3   -5    6   163.90     4.40
   3    5   -5     4.20     0.90
  -3   -5    5     5.20     0.40
   3    5   -4    24.10     1.60
  -3   -5    4    21.50     1.00
   3    5   -3    57.80     3.50
  -3   -5    3    62.40     1.70
   3    5   -2    -0.50     1.50
  -3   -5    2     0.50     0.50
   3    5   -1    29.70     2.70
  -3   -5    1    27.40     1.00
   3    5    0   365.00    17.00
  -3   -5    0   360.50     7.40
   3    5    1    32.80     2.30
  -3   -5   -1    36.40     1.40
   3    5    2   165.80     8.80
  -3   -5   -2   176.00     3.70
   3    5    3     2.60     1.30
  -3   -5   -3     1.90     0.60
   3    5    4     9.60     0.70
  -3   -5   -4     8.80     0.80
   3    5    5     5.90     0.60
  -3   -5   -5     4.90     0.60
   3    5    6   737.90    47.70
  -3   -5   -6   726.90    19.20
   3    5    7    76.80     4.70
  -3   -5   -7    80.70     4.00
   3    5    8    24.30     2.90
  -3   -5   -8    13.70     2.00
   3    5    9    11.90     2.70
  -3   -5   -9    14.60     1.70
   3    5   10    36.00     3.60
  -3   -5  -10    34.10     4.00
   3    5   11    21.10     3.60
  -3   -5  -11    17.50     3.00
   3    5   12   159.30    13.60
  -3   -5  -12   155.00    19.30
   3    5   13    43.70     6.00
  -3   -5  -13    35.40     6.60
   3    5   14    10.80     4.60
  -3   -5  -14     3.30     2.90
   3    7  -12    34.90     6.00
  -3   -7   12    29.40     3.30
   3    7  -11    -1.30     3.00
  -3   -7   11     0.00     2.00
   3    7  -10    12.50     3.50
  -3   -7   10    11.10     2.00
   3    7   -9    83.00     6.20
  -3   -7    9    69.00     4.80
   3    7   -8    -1.60     0.90
  -3   -7    8     2.20     1.10
   3    7   -7     9.10     1.30
  -3   -7    7     9.60     0.60
   3    7   -6    42.40     3.30
  -3   -7    6    45.30     1.90
   3    7   -5    -0.10     0.80
  -3   -7    5     0.70     0.60
   3    7   -4    20.80     1.70
  -3   -7    4    24.80     1.30
   3    7   -3    89.60     7.50
  -3   -7    3    86.30     2.90
  -3   -7    2    13.90     0.90
  -3   -7    1     1.00     0.70
  -3   -7    0    25.10     1.10
   3    7    1    28.80     3.30
  -3   -7   -1    27.70     1.10
   3    7    2     2.10     2.00
  -3   -7   -2     1.50     0.50
   3    7    3    56.20     5.20
  -3   -7   -3    57.50     2.20
   3    7    4     1.00     0.80
  -3   -7   -4    -0.50     0.70
   3    7    5    32.50     2.00
  -3   -7   -5    32.20     1.50
   3    7    6     0.20     0.50
  -3   -7   -6     0.00     0.70
   3    7    7    -3.20     1.70
  -3   -7   -7    -0.10     0.30
   3    7    8     7.00     2.40
  -3   -7   -8     2.10     1.40
   3    7    9    18.00     3.40
  -3   -7   -9    18.50     4.10
   3    7   10    -0.70     1.90
  -3   -7  -10     2.70     3.80
   3    7   11    26.30     5.10
  -3   -7  -11    20.10     4.60
   3    9   -8    13.50     3.40
  -3   -9    8    10.50     4.30
   3    9   -7     2.10     1.70
  -3   -9    7     2.30     4.10
   3    9   -6    82.30     8.40
  -3   -9    6    68.70     4.30
   3    9   -5     6.70     1.90
  -3   -9    5     9.50     1.40
   3    9   -4     1.50     2.00
  -3   -9    4     0.40     0.60
  -3   -9    3    41.50     2.20
  -3   -9    2    36.40     2.20
  -3   -9    1     1.70     1.00
  -3   -9    0    29.70     2.00
  -3   -9   -1    14.70     1.40
   3    9    2    -1.50     1.70
  -3   -9   -2     0.00     0.90
   3    9    3    63.60     7.70
  -3   -9   -3    70.90     6.10
   3    9    4    17.70     2.50
  -3   -9   -4    21.90     2.50
   3    9    5    -1.00     0.90
  -3   -9   -5     0.20     1.10
   3    9    6     7.60     3.80
  -3   -9   -6     5.60     1.40
   3    9    7     1.00     3.80
  -3   -9   -7     1.70     3.90
   4    0  -16    11.40     1.70
   4    0  -15    -1.90     0.90
   4    0  -14     9.30     1.20
   4    0  -13     0.00     0.80
   4    0  -12    25.10     1.40
   4    0  -11    -1.60     0.70
   4    0  -10   130.10     3.40
   4    0   -9    -0.80     0.50
   4    0   -8    24.40     1.10
   4    0   -7     0.10     0.60
   4    0   -6    13.00     1.10
   4    0   -5    -1.20     0.50
   4    0   -4    64.40     1.70
   4    0   -3     1.00     0.30
   4    0   -2     0.50     0.20
   4    0   -1     0.50     0.30
   4    0    0     0.20     0.40
   4    0    1     0.20     0.30
   4    0    2   156.40     5.40
   4    0    3     0.40     0.60
   4    0    4   250.60     9.90
   4    0    5     0.00     0.50
   4    0    6    49.20     2.00
   4    0    7     1.00     0.60
   4    0    8   203.30     7.00
   4    0    9     0.50     0.70
   4    0   10    52.40     2.50
   4    0   11     0.20     0.90
   4    0   12     9.90     1.40
   4    0   13    -1.20     1.00
   4    0   14   180.20     8.50
   4    0   15    -1.30     1.10
   4    2  -16    20.30     3.00
  -4   -2   16    19.20     2.60
   4    2  -15    64.30     4.10
  -4   -2   15    71.40     4.10
   4    2  -14     0.80     0.60
  -4   -2   14     0.40     1.00
   4    2  -13   140.30     5.20
  -4   -2   13   135.20     5.30
   4    2  -12     1.20     0.50
  -4   -2   12     0.60     0.70
   4    2  -11     9.80     0.70
  -4   -2   11     7.80     1.00
   4    2  -10    53.90     1.80
  -4   -2   10    49.30     1.90
   4    2   -9   127.60     3.80
  -4   -2    9   127.50     4.30
   4    2   -8    31.60     1.20
  -4   -2    8    31.70     1.30
   4    2   -7   983.80    22.40
  -4   -2    7   989.40    25.90
   4    2   -6    53.90     1.50
  -4   -2    6    51.40     1.60
   4    2   -5    87.30     2.30
  -4   -2    5    83.80     2.40
   4    2   -4    44.10     1.30
  -4   -2    4    44.90     1.30
   4    2   -3     0.50     0.50
  -4   -2    3    -0.30     0.50
   4    2   -2    32.00     1.40
  -4   -2    2    25.00     0.90
   4    2   -1  1957.40    51.20
  -4   -2    1  1964.00    45.40
   4    2    0   219.70     6.10
  -4   -2    0   224.50     5.60
   4    2    1    15.40     1.00
  -4   -2   -1    13.70     1.00
   4    2    2   480.10    13.10
  -4   -2   -2   476.80    16.80
   4    2    3   245.20     8.80
  -4   -2   -3   245.10     6.60
   4    2    4    15.20     1.20
  -4   -2   -4    17.90     0.70
   4    2    5   312.60    10.40
  -4   -2   -5   315.30     8.50
   4    2    6   240.60     8.90
  -4   -2   -6   240.00     6.30
   4    2    7     1.10     0.80
  -4   -2   -7     1.80     0.40
   4    2    8     1.10     0.50
  -4   -2   -8     1.60     0.50
   4    2    9    20.20     1.40
  -4   -2   -9    18.50     1.20
   4    2   10    13.80     1.00
  -4   -2  -10    11.60     1.10
   4    2   11    79.30     3.20
  -4   -2  -11    78.40     5.30
   4    2   12    24.70     1.70
  -4   -2  -12    20.90     1.80
   4    2   13    20.80     1.70
  -4   -2  -13    24.20     2.20
   4    2   14     3.40     1.90
  -4   -2  -14     4.40     1.40
   4    2   15     1.20     2.80
  -4   -2  -15     1.90     1.40
   4    4  -15    32.40     4.60
  -4   -4   15    33.80     4.40
   4    4  -14     3.60     2.00
  -4   -4   14     6.30     1.80
   4    4  -13    -2.50     1.70
  -4   -4   13    -0.50     1.20
   4    4  -12    34.10     3.70
  -4   -4   12    39.30     2.60
   4    4  -11    66.90     5.90
  -4   -4   11    63.50     2.90
   4    4  -10    -1.90     1.90
  -4   -4   10    -0.40     0.60
   4    4   -9    28.70     2.90
  -4   -4    9    30.40     1.70
   4    4   -8    36.90     2.10
  -4   -4    8    32.30     1.80
   4    4   -7     0.10     0.80
  -4   -4    7     0.20     0.90
   4    4   -6    31.10     1.70
  -4   -4    6    32.10     1.30
   4    4   -5    29.30     1.50
  -4   -4    5    29.60     0.80
   4    4   -4   110.30     3.70
  -4   -4    4   113.60     3.00
   4    4   -3    23.90     1.20
  -4   -4    3    22.30     0.90
   4    4   -2   146.40     5.40
  -4   -4    2   153.50     3.90
   4    4   -1    16.00     1.30
  -4   -4    1    16.10     0.80
   4    4    0    45.70     2.00
  -4   -4    0    48.00     1.50
   4    4    1   190.40     6.50
  -4   -4   -1   184.00     4.10
   4    4    2     8.50     1.00
  -4   -4   -2     8.00     0.60
   4    4    3   118.20     3.10
  -4   -4   -3   106.20     3.80
   4    4    4    16.20     1.20
  -4   -4   -4    15.60     1.20
   4    4    5    53.40     2.50
  -4   -4   -5    49.80     1.70
   4    4    6   140.10     8.30
  -4   -4   -6   158.30     5.00
   4    4    7    20.30     2.60
  -4   -4   -7    23.40     1.90
   4    4    8    71.90     4.70
  -4   -4   -8    76.20     4.30
   4    4    9     1.50     0.40
  -4   -4   -9    -0.50     1.30
   4    4   10    31.30     1.70
  -4   -4  -10    31.60     3.60
   4    4   11    17.50     1.40
  -4   -4  -11    14.40     1.60
   4    4   12    12.80     1.40
  -4   -4  -12    13.30     1.60
   4    4   13     0.90     3.80
  -4   -4  -13     3.50     2.00
   4    4   14    24.50     4.60
  -4   -4  -14    16.90     5.00
   4    6  -13     4.90     3.40
  -4   -6   13     0.40     3.50
   4    6  -12     0.10     2.00
  -4   -6   12    -3.30     3.10
   4    6  -11    16.10     3.20
  -4   -6   11    18.70     2.90
   4    6  -10    26.50     3.40
  -4   -6   10    24.60     2.00
   4    6   -9    47.70     2.80
  -4   -6    9    43.80     2.60
   4    6   -8     1.00     0.80
  -4   -6    8     2.10     1.00
   4    6   -7     0.20     0.90
  -4   -6    7     0.50     0.70
   4    6   -6     7.90     1.00
  -4   -6    6     9.50     0.40
   4    6   -5    29.90     2.10
  -4   -6    5    27.50     0.90
   4    6   -4     2.40     1.00
  -4   -6    4     1.20     0.60
   4    6   -3    66.40     3.90
  -4   -6    3    71.40     2.10
  -4   -6    2    30.20     1.20
  -4   -6    1     3.70     0.70
   4    6    0    35.70     2.50
  -4   -6    0    32.00     1.00
   4    6    1    71.50     4.50
  -4   -6   -1    79.60     2.10
   4    6    2     0.50     1.60
  -4   -6   -2     0.70     0.40
   4    6    3   160.30     8.50
  -4   -6   -3   167.20     4.30
   4    6    4     2.50     0.60
  -4   -6   -4     1.20     0.70
   4    6    5    21.70     1.20
  -4   -6   -5    18.20     1.00
   4    6    6    27.00     3.20
  -4   -6   -6    29.60     1.10
   4    6    7    40.80     3.80
  -4   -6   -7    42.70     1.60
   4    6    8    15.70     2.70
  -4   -6   -8    18.00     2.50
   4    6    9     1.90     2.10
  -4   -6   -9     4.60     1.90
   4    6   10     8.80     2.40
  -4   -6  -10    11.50     3.10
   4    6   11     5.40     3.40
  -4   -6  -11    11.60     4.10
   4    6   12    39.90     6.70
  -4   -6  -12    51.10     8.30
   4    8  -10     0.80     2.20
  -4   -8   10     0.90     2.30
   4    8   -9    37.20     3.80
  -4   -8    9    35.20     4.00
   4    8   -8    73.50     6.70
  -4   -8    8    72.10     6.40
   4    8   -7     6.20     1.30
  -4   -8    7     7.60     0.90
   4    8   -6    56.30     4.30
  -4   -8    6    54.70     2.90
   4    8   -5    17.80     1.80
  -4   -8    5    19.50     0.80
   4    8   -4     0.80     1.30
  -4   -8    4     2.00     0.80
  -4   -8    3     4.90     0.90
  -4   -8    2    49.30     2.10
  -4   -8    1     8.00     0.90
  -4   -8    0    86.10     3.10
   4    8    1     9.00     2.00
  -4   -8   -1     9.60     0.80
   4    8    2    -2.30     2.10
  -4   -8   -2     1.40     0.60
   4    8    3     2.50     1.40
  -4   -8   -3     0.70     1.00
   4    8    4     2.70     0.70
  -4   -8   -4     0.60     1.00
   4    8    5     4.70     0.80
  -4   -8   -5     4.30     1.00
   4    8    6    50.30     7.60
  -4   -8   -6    53.90     3.30
   4    8    7     0.40     2.50
  -4   -8   -7     3.80     0.60
   4    8    8     0.60     3.60
  -4   -8   -8     1.70     4.10
   4    8    9     5.20     3.60
  -4   -8   -9     7.70     4.40
   4   10   -4    10.00     3.30
  -4  -10    4    13.00     2.20
  -4  -10    3     5.60     1.50
  -4  -10    2     4.50     1.50
  -4  -10    1     2.60     1.50
  -4  -10    0     1.30     2.30
  -4  -10   -1     1.70     2.20
  -4  -10   -2     4.40     1.90
  -4  -10   -3    20.70     3.20
   5    1  -16    -1.40     1.60
  -5   -1   16     1.90     1.40
   5    1  -15    53.90     2.90
  -5   -1   15    52.20     3.00
   5    1  -14     0.50     0.80
  -5   -1   14     0.70     0.80
   5    1  -13    72.80     2.90
  -5   -1   13    68.70     3.30
   5    1  -12    13.40     1.00
  -5   -1   12     9.70     0.90
   5    1  -11     3.30     0.70
  -5   -1   11     2.90     0.60
   5    1  -10    10.10     0.80
  -5   -1   10     9.90     0.80
   5    1   -9    65.40     2.20
  -5   -1    9    65.20     1.90
   5    1   -8    16.70     0.90
  -5   -1    8    18.20     1.10
   5    1   -7   184.50     6.80
  -5   -1    7   184.50     7.20
   5    1   -6    10.10     0.80
  -5   -1    6    11.60     0.80
   5    1   -5     1.40     0.60
  -5   -1    5     0.90     0.50
   5    1   -4    23.00     0.80
  -5   -1    4    24.20     0.90
   5    1   -3     1.00     0.40
  -5   -1    3     0.70     0.40
   5    1   -2    64.80     1.40
  -5   -1    2    63.00     1.40
   5    1   -1   972.50    26.70
  -5   -1    1   986.40    52.80
   5    1    0   316.10     8.50
  -5   -1    0   319.50    15.10
   5    1    1     3.20     0.80
  -5   -1   -1     2.80     0.50
   5    1    2    84.60     3.10
  -5   -1   -2    85.10     3.20
   5    1    3    11.70     0.80
  -5   -1   -3    12.00     0.80
   5    1    4    10.40     0.80
  -5   -1   -4    11.70     0.90
   5    1    5   589.20    16.50
  -5   -1   -5   613.70    19.00
   5    1    6     9.70     0.80
  -5   -1   -6    10.90     0.90
   5    1    7     1.60     0.60
  -5   -1   -7     1.30     0.70
   5    1    8    30.20     1.40
  -5   -1   -8    29.80     1.60
   5    1    9    29.60     1.40
  -5   -1   -9    28.70     1.80
   5    1   10     1.90     0.80
  -5   -1  -10    -1.30     0.80
   5    1   11    77.60     3.40
  -5   -1  -11    77.70     5.80
   5    1   12    69.20     4.40
  -5   -1  -12    70.60     7.10
   5    1   13     0.10     0.80
  -5   -1  -13     0.10     0.90
   5    1   14     6.20     1.40
  -5   -1  -14     7.20     1.40
   5    1   15    -0.70     3.80
  -5   -1  -15     2.10     1.30
   5    3  -16     9.80     2.70
  -5   -3   16     9.70     2.10
   5    3  -15    41.20     5.90
  -5   -3   15    46.00     3.40
   5    3  -14     1.50     1.30
  -5   -3   14     1.50     0.90
   5    3  -13    54.30     4.60
  -5   -3   13    56.00     3.90
   5    3  -12     1.80     1.10
  -5   -3   12     0.00     1.10
   5    3  -11    38.70     2.20
  -5   -3   11    39.50     2.30
   5    3  -10   149.30     5.40
  -5   -3   10   146.10     5.10
   5    3   -9    54.00     2.90
  -5   -3    9    48.00     1.90
   5    3   -8     3.80     1.60
  -5   -3    8     2.40     0.60
   5    3   -7   379.70    14.50
  -5   -3    7   389.50     9.80
   5    3   -6    87.60     2.80
  -5   -3    6    91.90     3.20
   5    3   -5    78.60     2.30
  -5   -3    5    75.50     2.60
   5    3   -4   185.30     5.20
  -5   -3    4   187.50     4.40
   5    3   -3   156.90     4.30
  -5   -3    3   157.60     4.00
   5    3   -2    23.40     1.00
  -5   -3    2    21.60     0.90
   5    3   -1    46.00     2.00
  -5   -3    1    49.30     1.40
   5    3    0    84.30     3.10
  -5   -3    0    85.20     2.10
   5    3    1   281.80     7.20
  -5   -3   -1   285.70     8.10
   5    3    2     4.10     0.20
  -5   -3   -2     5.10     1.00
   5    3    3    74.40     2.40
  -5   -3   -3    74.10     3.30
   5    3    4    48.70     1.70
  -5   -3   -4    50.00     1.70
   5    3    5   150.50     5.10
  -5   -3   -5   155.60     4.20
   5    3    6    10.60     1.30
  -5   -3   -6    10.20     0.60
   5    3    7   130.20     4.60
  -5   -3   -7   135.10     3.90
   5    3    8   124.70     4.20
  -5   -3   -8   124.90     3.50
   5    3    9     5.10     0.90
  -5   -3   -9     7.10     0.60
   5    3   10    55.30     2.90
  -5   -3  -10    53.50     2.70
   5    3   11    11.00     1.30
  -5   -3  -11     9.10     1.10
   5    3   12     4.60     1.20
  -5   -3  -12     4.50     1.10
   5    3   13    34.70     2.90
  -5   -3  -13    38.30     3.10
   5    3   14    37.70     6.20
  -5   -3  -14    33.40     6.00
   5    5  -14    27.60     5.10
  -5   -5   14    23.10     5.30
   5    5  -13     4.50     2.20
  -5   -5   13     2.90     2.90
   5    5  -12    -2.40     2.50
  -5   -5   12     1.70     1.40
   5    5  -11    -1.00     2.30
  -5   -5   11     1.60     1.30
   5    5  -10     7.80     2.30
  -5   -5   10    11.40     1.50
   5    5   -9    -0.60     0.90
  -5   -5    9    -1.10     1.20
   5    5   -8    99.00     5.60
  -5   -5    8   100.30     4.30
   5    5   -7     1.60     0.90
  -5   -5    7     1.50     0.50
   5    5   -6     2.40     1.50
  -5   -5    6     0.60     0.30
   5    5   -5     1.00     0.80
  -5   -5    5     1.30     0.40
   5    5   -4     3.80     1.00
  -5   -5    4     5.10     0.60
   5    5   -3     5.70     1.80
  -5   -5    3     4.60     0.70
   5    5   -2   205.80     9.30
  -5   -5    2   210.30     5.30
   5    5   -1     8.60     0.90
  -5   -5    1     7.80     0.70
   5    5    0     3.10     0.80
  -5   -5    0     2.90     0.50
   5    5    1     6.30     1.00
  -5   -5   -1     7.00     0.60
   5    5    2     0.20     1.10
  -5   -5   -2     0.50     0.50
   5    5    3     8.60     0.60
  -5   -5   -3     9.90     1.00
   5    5    4   217.30     7.60
  -5   -5   -4   235.10     8.80
   5    5    5   145.50     8.20
  -5   -5   -5   129.80     5.40
   5    5    6    25.80     2.40
  -5   -5   -6    22.90     1.10
   5    5    7    12.20     2.70
  -5   -5   -7    17.50     0.70
   5    5    8    -0.60     1.70
  -5   -5   -8    -1.60     1.40
   5    5    9     1.10     1.80
  -5   -5   -9     2.10     1.50
   5    5   10    78.60     6.00
  -5   -5  -10    70.20     7.00
   5    5   11    16.90     3.30
  -5   -5  -11     8.40     2.40
   5    5   12    10.50     3.90
  -5   -5  -12    17.00     4.50
   5    5   13     1.80     3.40
  -5   -5  -13    -0.20     3.60
   5    7  -12    31.00     5.50
  -5   -7   12    15.90     4.10
   5    7  -11    15.90     3.50
  -5   -7   11    15.70     2.60
   5    7  -10     8.80     3.30
  -5   -7   10     8.80     2.20
   5    7   -9     2.10     1.20
  -5   -7    9     4.00     1.90
   5    7   -8    25.20     2.10
  -5   -7    8    24.60     1.70
   5    7   -7    23.20     2.00
  -5   -7    7    25.20     1.20
   5    7   -6    13.90     1.60
  -5   -7    6    14.00     1.00
   5    7   -5    52.60     3.30
  -5   -7    5    59.60     2.10
   5    7   -4     0.00     0.70
  -5   -7    4     1.50     0.60
  -5   -7    3    72.40     2.50
  -5   -7    2    26.50     1.30
  -5   -7    1     0.50     0.60
   5    7    0    67.90     5.50
  -5   -7    0    70.00     2.40
   5    7    1    87.30     6.20
  -5   -7   -1    83.60     3.10
   5    7    2    29.50     3.40
  -5   -7   -2    25.90     1.10
   5    7    3     2.70     2.10
  -5   -7   -3     0.00     0.80
   5    7    4     4.70     0.60
  -5   -7   -4     4.50     0.80
   5    7    5     8.20     2.50
  -5   -7   -5    11.10     1.10
   5    7    6    25.80     3.30
  -5   -7   -6    26.10     1.70
   5    7    7    73.00     6.20
  -5   -7   -7    70.20     2.40
   5    7    8    -1.80     2.10
  -5   -7   -8    -3.50     2.40
   5    7    9    13.70     4.20
  -5   -7   -9     8.20     3.50
   5    7   10     2.60     3.00
   5    7   11    15.30     3.60
  -5   -7  -11    19.70     5.40
   5    9   -8    36.00     6.90
  -5   -9    8    31.50     3.70
   5    9   -7     2.20     1.80
  -5   -9    7     4.10     2.50
   5    9   -6     6.30     1.60
  -5   -9    6     6.50     1.30
   5    9   -5     2.30     1.80
  -5   -9    5     3.80     0.50
   5    9   -4     1.90     1.50
  -5   -9    4     4.30     0.80
  -5   -9    3     2.40     1.20
  -5   -9    2    46.20     3.00
  -5   -9    1     4.10     1.20
  -5   -9    0    52.30     2.90
  -5   -9   -1     0.00     1.00
   5    9    2    13.40     3.10
  -5   -9   -2    13.00     2.00
   5    9    3     2.50     1.10
  -5   -9   -3     2.80     2.00
   5    9    4     4.80     1.00
  -5   -9   -4     6.80     1.60
   5    9    5    12.20     3.90
  -5   -9   -5    20.20     2.80
   5    9    6     7.60     3.80
  -5   -9   -6    12.70     4.30
   5    9    7    10.00     4.90
  -5   -9   -7     7.60     4.80
   6    0  -16     8.70     2.00
   6    0  -15    -0.90     1.00
   6    0  -14     0.90     0.80
   6    0  -13     0.80     0.80
   6    0  -12    36.80     1.60
   6    0  -11     0.60     0.60
   6    0  -10    12.50     0.80
   6    0   -9     0.90     0.50
   6    0   -8     0.80     0.80
   6    0   -7    -0.90     0.50
   6    0   -6    44.80     1.40
   6    0   -5     0.10     0.40
   6    0   -4    77.00     1.60
   6    0   -3     0.90     0.50
   6    0   -2   262.30     5.90
   6    0   -1     2.90     0.60
   6    0    0    86.80     2.90
   6    0    1     1.30     0.70
   6    0    2     0.60     0.70
   6    0    3    -0.50     0.60
   6    0    4     9.10     1.00
   6    0    5     0.70     0.60
   6    0    6   131.70     4.40
   6    0    7    -0.90     0.70
   6    0    8    19.30     1.30
   6    0    9     2.10     0.80
   6    0   10    20.80     1.30
   6    0   11    -1.20     1.10
   6    0   12    43.40     3.10
   6    0   13    -1.60     1.20
   6    0   14     4.10     1.80
   6    0   15     1.50     2.00
   6    2  -16    -1.10     2.20
  -6   -2   16     2.20     1.40
   6    2  -15   167.70     9.50
  -6   -2   15   161.30     9.50
   6    2  -14     4.50     0.70
  -6   -2   14     3.60     0.90
   6    2  -13    69.30     2.80
  -6   -2   13    64.60     3.10
   6    2  -12    25.90     1.30
  -6   -2   12    27.20     1.30
   6    2  -11    49.10     1.90
  -6   -2   11    49.60     1.90
   6    2  -10    99.20     3.10
  -6   -2   10    99.90     3.40
   6    2   -9   504.80    13.80
  -6   -2    9   499.20    12.30
   6    2   -8    84.40     2.40
  -6   -2    8    84.60     2.70
   6    2   -7   152.30     4.00
  -6   -2    7   157.30     4.60
   6    2   -6   114.20     3.10
  -6   -2    6   114.90     3.30
   6    2   -5   449.60    10.90
  -6   -2    5   452.90    10.60
   6    2   -4     0.60     0.50
  -6   -2    4     1.60     0.40
   6    2   -3  1047.40    28.40
  -6   -2    3  1076.00    23.90
   6    2   -2   589.60    19.50
  -6   -2    2   587.40    13.30
   6    2   -1  1532.40    41.30
  -6   -2    1  1532.30    38.40
   6    2    0  1191.80    27.50
  -6   -2    0  1217.40    30.90
   6    2    1    60.00     1.50
  -6   -2   -1    61.20     2.20
   6    2    2    59.10     2.20
  -6   -2   -2    52.60     2.00
   6    2    3   452.50    13.40
  -6   -2   -3   447.30    14.80
   6    2    4     1.50     0.90
  -6   -2   -4     1.80     0.70
   6    2    5   386.80    13.20
  -6   -2   -5   384.50    14.80
   6    2    6   467.10    18.50
  -6   -2   -6   459.10    13.60
   6    2    7   127.40     4.70
  -6   -2   -7   122.80     4.20
   6    2    8    -0.80     1.30
  -6   -2   -8     0.00     0.60
   6    2    9   271.80     9.00
  -6   -2   -9   280.50     9.10
   6    2   10    14.50     1.10
  -6   -2  -10    14.00     0.90
   6    2   11    71.00     3.80
  -6   -2  -11    74.40     4.50
   6    2   12    -0.60     1.20
  -6   -2  -12     1.30     1.10
   6    2   13    25.20     3.00
  -6   -2  -13    27.00     2.40
   6    2   14     1.30     2.30
  -6   -2  -14    -0.20     1.70
   6    2   15    67.20     8.60
  -6   -2  -15    47.50     7.00
   6    4  -15    -1.80     3.20
  -6   -4   15    -0.20     1.50
   6    4  -14     8.50     2.80
  -6   -4   14     6.30     1.70
   6    4  -13    66.00     5.80
  -6   -4   13    54.70     3.90
   6    4  -12     2.20     1.60
  -6   -4   12     1.80     1.00
   6    4  -11   126.10    10.20
  -6   -4   11   117.80     5.10
   6    4  -10     3.60     1.20
  -6   -4   10     5.10     1.20
   6    4   -9     4.60     0.90
  -6   -4    9     2.40     1.00
   6    4   -8    29.10     1.70
  -6   -4    8    31.20     1.30
   6    4   -7   134.80     6.40
  -6   -4    7   153.70     5.90
   6    4   -6    11.30     0.60
  -6   -4    6    10.50     0.80
   6    4   -5    73.40     2.40
  -6   -4    5    71.90     1.80
   6    4   -4    20.50     1.00
  -6   -4    4    19.00     0.90
   6    4   -3     4.50     0.90
  -6   -4    3     2.30     0.60
   6    4   -2    13.50     1.10
  -6   -4    2    13.90     0.90
   6    4   -1   111.40     4.20
  -6   -4    1   118.20     2.70
   6    4    0   330.40     9.90
  -6   -4    0   321.40     6.60
   6    4    1   395.00    12.40
  -6   -4   -1   389.10     7.80
   6    4    2     0.30     0.80
  -6   -4   -2     2.20     1.00
   6    4    3    15.70     1.40
  -6   -4   -3    15.90     1.30
   6    4    4    39.10     2.10
  -6   -4   -4    40.70     2.10
   6    4    5    29.80     2.00
  -6   -4   -5    28.90     1.30
   6    4    6    43.80     2.30
  -6   -4   -6    41.30     1.60
   6    4    7   379.00    13.70
  -6   -4   -7   370.30    14.20
   6    4    8   120.50     7.40
  -6   -4   -8   126.40     5.30
   6    4    9     2.80     0.50
  -6   -4   -9     1.70     1.90
   6    4   10    87.50     3.50
  -6   -4  -10    85.40     7.70
   6    4   11    -0.20     0.70
  -6   -4  -11     0.90     1.80
   6    4   12    26.60     4.20
  -6   -4  -12    26.00     2.30
   6    4   13    47.70     7.40
  -6   -4  -13    45.70     6.90
   6    4   14    -0.30     4.10
  -6   -4  -14     0.40     3.60
   6    6  -13    34.80     5.20
  -6   -6   13    25.30     4.80
   6    6  -12     8.10     3.10
  -6   -6   12     6.10     1.70
   6    6  -11    73.90     7.40
  -6   -6   11    70.10     5.00
   6    6  -10    10.90     3.10
  -6   -6   10     3.70     1.00
   6    6   -9    -0.10     0.90
  -6   -6    9     1.10     0.90
   6    6   -8     1.90     1.20
  -6   -6    8     0.00     0.90
   6    6   -7    12.10     1.40
  -6   -6    7    12.40     0.80
   6    6   -6    31.60     2.20
  -6   -6    6    31.00     1.20
   6    6   -5   121.50     6.10
  -6   -6    5   133.60     3.60
   6    6   -4    17.50     1.50
  -6   -6    4    16.20     0.90
  -6   -6    3    -0.50     0.50
  -6   -6    2     3.40     0.70
   6    6   -1    48.70     3.10
  -6   -6    1    43.50     1.70
   6    6    0    53.70     3.60
  -6   -6    0    55.30     1.90
   6    6    1   160.40    10.00
  -6   -6   -1   147.10     4.30
   6    6    2    15.40     2.00
  -6   -6   -2    18.40     0.90
   6    6    3     4.80     0.50
  -6   -6   -3     2.80     0.90
   6    6    4    10.60     1.70
  -6   -6   -4     4.20     1.10
   6    6    5    87.40     7.90
  -6   -6   -5    83.00     4.50
   6    6    6    -0.80     1.40
  -6   -6   -6     0.90     0.50
   6    6    7   119.40     9.70
  -6   -6   -7   121.20     3.70
   6    6    8    40.10     5.20
  -6   -6   -8    34.20     2.80
   6    6    9     3.40     2.70
  -6   -6   -9     3.60     2.40
   6    6   10     9.50     2.70
  -6   -6  -10    11.80     3.30
   6    6   11    19.90     4.10
  -6   -6  -11    12.50     4.10
   6    6   12     2.50     4.10
  -6   -6  -12     6.20     3.10
   6    8  -10    -0.10     1.80
  -6   -8   10     6.80     3.60
   6    8   -9    25.00     3.10
  -6   -8    9    28.70     3.50
   6    8   -8   170.90    13.80
  -6   -8    8   186.80    13.40
   6    8   -7    28.10     3.00
  -6   -8    7    34.50     2.30
   6    8   -6    -0.40     1.40
  -6   -8    6    -0.40     0.40
   6    8   -5    26.80     2.30
  -6   -8    5    26.00     1.50
   6    8   -4    17.30     2.50
  -6   -8    4    16.50     1.20
  -6   -8    3    36.60     1.80
  -6   -8    2   248.80     9.00
  -6   -8    1   103.50     3.70
   6    8    0     8.50     2.30
  -6   -8    0    13.70     1.10
   6    8    1    -0.60     1.50
  -6   -8   -1     1.60     0.60
   6    8    2    18.70     2.60
  -6   -8   -2    19.10     1.50
   6    8    3    22.50     1.80
  -6   -8   -3    25.90     1.70
   6    8    4    54.70     2.50
  -6   -8   -4    48.90     2.70
   6    8    5    34.70     3.90
  -6   -8   -5    32.40     2.40
   6    8    6     1.60     2.20
  -6   -8   -6     0.90     1.10
   6    8    7     2.30     2.50
  -6   -8   -7     3.70     0.70
   6    8    8    28.50     5.50
  -6   -8   -8    17.20     5.60
   6    8    9    24.40     5.70
  -6   -8   -9    27.50     5.00
   6   10   -4     2.20     2.20
  -6  -10    4    -0.10     1.70
  -6  -10    3    -0.90     1.20
  -6  -10    2    -0.30     1.20
  -6  -10    1     3.50     2.30
  -6  -10    0    10.20     2.70
  -6  -10   -1     3.90     2.10
  -6  -10   -2     2.70     2.00
   7    1  -16     2.60     1.30
  -7   -1   16     3.90     1.30
   7    1  -15   102.60     5.40
  -7   -1   15   104.40     4.80
   7    1  -14    10.20     1.00
  -7   -1   14    13.40     1.30
   7    1  -13     1.30     0.70
  -7   -1   13     0.40     0.90
   7    1  -12     0.40     0.60
  -7   -1   12     0.30     0.60
   7    1  -11   115.20     3.80
  -7   -1   11   114.00     3.20
   7    1  -10    11.60     0.80
  -7   -1   10    12.50     0.80
   7    1   -9   375.50    10.40
  -7   -1    9   361.30    10.20
   7    1   -8     7.60     0.90
  -7   -1    8     6.20     0.70
   7    1   -7    17.70     1.00
  -7   -1    7    15.70     0.70
   7    1   -6    14.80     0.70
  -7   -1    6    15.20     0.60
   7    1   -5    43.30     1.30
  -7   -1    5    44.50     1.10
   7    1   -4     1.60     0.40
  -7   -1    4     1.50     0.30
   7    1   -3   428.60     8.30
  -7   -1    3   439.90    10.50
   7    1   -2    64.00     1.40
  -7   -1    2    62.70     1.70
   7    1   -1    21.00     0.60
  -7   -1    1    21.50     1.10
   7    1    0     7.70     0.50
  -7   -1    0     8.20     0.70
   7    1    1   220.90     7.30
  -7   -1   -1   208.60     5.30
   7    1    2     4.50     0.90
  -7   -1   -2     4.90     1.10
   7    1    3   630.00    17.10
  -7   -1   -3   628.10    21.90
   7    1    4    67.90     2.10
  -7   -1   -4    69.60     2.90
   7    1    5    83.70     2.50
  -7   -1   -5    83.00     3.20
   7    1    6     4.70     0.70
  -7   -1   -6     4.60     0.60
   7    1    7   110.90     3.60
  -7   -1   -7   111.00     4.00
   7    1    8     3.90     0.80
  -7   -1   -8     5.60     0.80
   7    1    9   101.80     3.50
  -7   -1   -9   107.10     4.40
   7    1   10     4.00     0.80
  -7   -1  -10     1.20     0.90
   7    1   11     1.70     0.90
  -7   -1  -11    -1.30     1.00
   7    1   12    19.40     2.10
  -7   -1  -12    22.70     3.10
   7    1   13     7.30     1.50
  -7   -1  -13    11.20     2.10
   7    1   14     3.70     1.40
  -7   -1  -14     3.50     1.50
   7    1   15    34.60     6.00
  -7   -1  -15    28.80     3.70
   7    3  -16    15.30     3.30
  -7   -3   16     8.50     1.70
   7    3  -15    22.80     2.90
  -7   -3   15    20.30     2.10
   7    3  -14    51.70     3.80
  -7   -3   14    55.20     3.20
   7    3  -13    75.20     5.20
  -7   -3   13    71.30     3.10
   7    3  -12    -0.30     0.80
  -7   -3   12    -0.50     0.90
   7    3  -11    66.50     3.80
  -7   -3   11    64.70     2.60
   7    3  -10    22.80     1.70
  -7   -3   10    21.30     1.30
   7    3   -9   160.90     9.80
  -7   -3    9   156.40     5.70
   7    3   -8    58.30     2.00
  -7   -3    8    59.70     2.20
   7    3   -7   385.00    10.40
  -7   -3    7   387.90    11.10
   7    3   -6   230.70     6.60
  -7   -3    6   241.30     7.80
   7    3   -5     1.70     0.50
  -7   -3    5     3.10     0.50
   7    3   -4    13.40     0.80
  -7   -3    4    13.00     0.60
   7    3   -3   756.50    19.20
  -7   -3    3   743.70    15.40
   7    3   -2   110.50     3.30
  -7   -3    2   109.20     2.50
   7    3   -1   701.90    17.20
  -7   -3    1   740.60    16.70
   7    3    0   610.60    16.10
  -7   -3    0   629.10    14.70
   7    3    1    91.60     2.20
  -7   -3   -1    89.20     3.00
   7    3    2   185.90     5.20
  -7   -3   -2   177.80     6.90
   7    3    3     4.60     0.60
  -7   -3   -3     3.80     0.90
   7    3    4    18.90     0.90
  -7   -3   -4    19.70     1.20
   7    3    5   169.70     6.10
  -7   -3   -5   167.80     6.80
   7    3    6   159.30     5.30
  -7   -3   -6   164.00     5.90
   7    3    7   170.10     6.30
  -7   -3   -7   170.80     4.60
   7    3    8    12.60     1.50
  -7   -3   -8    14.40     0.80
   7    3    9    61.60     3.80
  -7   -3   -9    77.00     2.70
   7    3   10     8.40     1.10
  -7   -3  -10     9.70     0.90
   7    3   11   204.20     9.60
  -7   -3  -11   205.30    12.30
   7    3   12   132.80     7.70
  -7   -3  -12   133.80     6.40
   7    3   13    26.60     4.40
  -7   -3  -13    25.50     2.70
   7    3   14    -1.00     2.70
  -7   -3  -14    -4.70     2.80
   7    5  -14    -2.60     2.20
  -7   -5   14     0.00     2.40
   7    5  -13     0.60     2.70
  -7   -5   13     1.60     3.50
   7    5  -12     4.20     1.80
  -7   -5   12     3.60     1.90
   7    5  -11    -0.70     2.40
  -7   -5   11    -0.30     1.20
   7    5  -10    13.50     3.10
  -7   -5   10    10.50     1.60
   7    5   -9     6.80     1.30
  -7   -5    9     4.40     1.00
   7    5   -8     0.20     0.80
  -7   -5    8     2.10     0.60
   7    5   -7     9.10     1.10
  -7   -5    7     9.30     0.70
   7    5   -6     3.20     0.90
  -7   -5    6     1.10     0.40
   7    5   -5     3.10     0.50
  -7   -5    5     4.00     0.50
   7    5   -4    54.60     1.90
  -7   -5    4    55.50     1.80
   7    5   -3     8.60     1.30
  -7   -5    3     7.00     0.70
   7    5   -2     3.10     0.90
  -7   -5    2     2.50     0.60
   7    5   -1     2.30     0.90
  -7   -5    1     2.60     0.50
   7    5    0     2.80     1.10
  -7   -5    0     3.70     0.70
   7    5    1     0.00     0.80
  -7   -5   -1     0.20     0.50
   7    5    2    60.10     2.80
  -7   -5   -2    61.40     2.40
   7    5    3     1.10     0.70
  -7   -5   -3     1.60     1.20
   7    5    4    17.90     1.50
  -7   -5   -4    17.30     1.50
   7    5    5     3.90     1.20
  -7   -5   -5     4.30     0.60
   7    5    6     2.40     1.40
  -7   -5   -6    -0.20     0.50
   7    5    7     2.90     1.90
  -7   -5   -7     1.70     0.60
   7    5    8    13.00     2.30
  -7   -5   -8    15.00     1.10
   7    5    9     6.30     2.50
  -7   -5   -9    10.60     2.00
   7    5   10     2.60     2.90
  -7   -5  -10     3.30     2.20
   7    5   11     3.70     3.30
  -7   -5  -11     4.90     2.90
   7    5   12     7.60     4.00
  -7   -5  -12     0.40     2.60
   7    5   13     2.70     2.70
  -7   -5  -13     5.20     4.50
   7    7  -12    14.60     4.60
  -7   -7   12    13.40     4.20
   7    7  -11    15.40     3.90
  -7   -7   11    11.60     2.50
   7    7  -10    67.40     5.70
  -7   -7   10    71.70     5.80
   7    7   -9     0.70     1.20
  -7   -7    9    -0.10     1.40
   7    7   -8    21.40     2.50
  -7   -7    8    20.00     1.70
   7    7   -7   136.00     6.90
  -7   -7    7   130.60     4.50
   7    7   -6     0.10     0.90
  -7   -7    6     0.40     0.50
   7    7   -5     4.50     1.40
  -7   -7    5     3.90     0.70
   7    7   -4    42.90     5.30
  -7   -7    4    44.00     1.90
  -7   -7    3    19.70     1.00
  -7   -7    2    11.00     0.90
   7    7   -1   158.20    10.30
  -7   -7    1   161.90     5.80
   7    7    0     5.20     2.00
  -7   -7    0     6.10     0.80
   7    7    1    22.10     2.70
  -7   -7   -1    19.90     1.10
   7    7    2   128.10     7.70
  -7   -7   -2   109.20     4.60
   7    7    3     2.30     0.50
  -7   -7   -3     2.50     0.80
   7    7    4    17.60     3.00
  -7   -7   -4    19.40     1.40
   7    7    5   136.40    13.90
  -7   -7   -5   136.40     5.50
   7    7    6    42.80     5.30
  -7   -7   -6    44.50     1.80
   7    7    7     7.50     2.60
  -7   -7   -7     9.50     0.80
   7    7    8    45.10     5.30
  -7   -7   -8    45.00     6.50
   7    7    9     0.30     2.30
  -7   -7   -9     5.10     3.80
   7    7   10     0.20     2.40
  -7   -7  -10     5.00     4.00
   7    9   -8    11.40     5.00
  -7   -9    8    17.30     5.00
   7    9   -7     6.00     2.80
  -7   -9    7     5.10     2.20
   7    9   -6     9.10     2.90
  -7   -9    6    11.20     1.50
   7    9   -5     8.90     3.50
  -7   -9    5    12.10     1.90
   7    9   -4     1.00     2.50
  -7   -9    4     8.80     1.40
  -7   -9    3     3.00     1.30
  -7   -9    2    19.10     1.80
  -7   -9    1    -0.80     1.20
  -7   -9    0    11.80     1.50
   7    9    1     1.90     1.90
  -7   -9   -1     4.50     1.10
   7    9    2     6.10     3.30
  -7   -9   -2     9.20     1.90
   7    9    3     8.60     1.20
  -7   -9   -3    13.90     2.20
   7    9    4    52.10     8.20
  -7   -9   -4    52.80     5.20
   7    9    5    -1.80     3.70
  -7   -9   -5    -0.70     1.40
   7    9    6    12.40     4.50
  -7   -9   -6    13.30     3.10
   8    0  -16    -0.70     1.00
   8    0  -15     0.80     0.90
   8    0  -14   137.00     6.40
   8    0  -13    -0.20     0.70
   8    0  -12     9.60     0.90
   8    0  -11     0.80     0.60
   8    0  -10    10.80     0.90
   8    0   -9     0.20     0.70
   8    0   -8   164.50     5.00
   8    0   -7    -0.50     0.50
   8    0   -6     3.10     0.60
   8    0   -5     0.10     0.30
   8    0   -4    26.80     0.80
   8    0   -3     1.10     0.40
   8    0   -2   105.20     3.00
   8    0   -1     1.20     0.60
   8    0    0    87.60     3.20
   8    0    1     0.80     0.70
   8    0    2    10.20     0.90
   8    0    3    -0.80     1.20
   8    0    4    55.60     2.50
   8    0    5     0.10     0.80
   8    0    6    -1.50     0.90
   8    0    7    -0.40     0.90
   8    0    8   149.30     5.70
   8    0    9     0.80     0.90
   8    0   10    10.90     1.10
   8    0   11     0.80     0.90
   8    0   12     4.00     1.30
   8    0   13     0.30     1.60
   8    0   14    64.70     4.30
   8    0   15     2.10     3.00
   8    2  -16    -0.30     1.90
  -8   -2   16     1.60     1.50
   8    2  -15    19.90     1.90
  -8   -2   15    19.30     1.90
   8    2  -14     0.60     0.60
  -8   -2   14     0.80     1.00
   8    2  -13    51.50     2.00
  -8   -2   13    46.90     2.30
   8    2  -12     0.60     0.60
  -8   -2   12     0.00     0.80
   8    2  -11    65.70     2.10
  -8   -2   11    66.30     2.30
   8    2  -10    15.10     0.80
  -8   -2   10    15.40     1.10
   8    2   -9   327.20     8.90
  -8   -2    9   331.70     9.10
   8    2   -8    18.80     0.80
  -8   -2    8    21.00     1.10
   8    2   -7   112.30     3.10
  -8   -2    7   120.80     3.40
   8    2   -6     9.20     0.60
  -8   -2    6    10.80     0.70
   8    2   -5   309.70     7.40
  -8   -2    5   316.50     6.60
   8    2   -4    15.90     0.70
  -8   -2    4    16.90     0.60
   8    2   -3   563.00    14.20
  -8   -2    3   564.90    13.10
   8    2   -2     0.40     0.40
  -8   -2    2    -0.10     0.40
   8    2   -1   921.60    21.20
  -8   -2    1   958.30    26.30
   8    2    0     5.00     0.50
  -8   -2    0     3.60     0.70
   8    2    1   485.60    13.70
  -8   -2   -1   475.00    14.10
   8    2    2    11.50     0.90
  -8   -2   -2    12.70     0.60
   8    2    3   388.20    12.50
  -8   -2   -3   385.60    10.60
   8    2    4   144.20     5.00
  -8   -2   -4   141.80     5.80
   8    2    5   248.10     8.90
  -8   -2   -5   241.50     9.50
   8    2    6     3.50     0.80
  -8   -2   -6     4.40     0.80
   8    2    7   249.40     9.20
  -8   -2   -7   242.00     9.80
   8    2    8    22.20     1.80
  -8   -2   -8    18.30     1.40
   8    2    9   212.90    10.40
  -8   -2   -9   204.70    10.80
   8    2   10     0.10     1.40
  -8   -2  -10     0.40     0.80
   8    2   11   115.20     6.40
  -8   -2  -11   105.70     4.80
   8    2   12    13.60     2.40
  -8   -2  -12    14.70     1.60
   8    2   13   196.50    11.90
  -8   -2  -13   207.60    11.00
   8    2   14     6.60     3.10
  -8   -2  -14     6.70     2.90
   8    4  -15     6.10     2.50
  -8   -4   15     4.10     1.80
   8    4  -14     0.60     1.60
  -8   -4   14     2.30     1.10
   8    4  -13    34.70     4.00
  -8   -4   13    26.80     2.50
   8    4  -12    21.90     2.30
  -8   -4   12    20.40     1.60
   8    4  -11     0.50     1.90
  -8   -4   11     1.40     1.20
   8    4  -10    25.70     2.30
  -8   -4   10    20.10     1.50
   8    4   -9    93.90     4.40
  -8   -4    9    95.60     3.60
   8    4   -8    10.20     0.50
  -8   -4    8     9.40     0.80
   8    4   -7    76.80     2.40
  -8   -4    7    75.50     2.60
   8    4   -6    15.90     0.90
  -8   -4    6    20.20     1.00
   8    4   -5     3.70     0.50
  -8   -4    5     3.30     0.50
   8    4   -4    29.60     1.30
  -8   -4    4    30.60     1.00
   8    4   -3   110.60     6.10
  -8   -4    3   111.40     2.60
   8    4   -2    43.80     2.00
  -8   -4    2    44.00     1.30
   8    4   -1   175.90     5.50
  -8   -4    1   184.20     4.20
   8    4    0    69.10     2.20
  -8   -4    0    75.70     2.00
   8    4    1    16.30     0.70
  -8   -4   -1    15.90     1.20
   8    4    2    43.70     1.70
  -8   -4   -2    44.50     2.20
   8    4    3    50.50     2.00
  -8   -4   -3    48.60     2.40
   8    4    4    15.50     0.80
  -8   -4   -4    17.70     1.20
   8    4    5   374.20     9.90
  -8   -4   -5   387.70    10.60
   8    4    6    26.20     1.00
  -8   -4   -6    24.90     1.60
   8    4    7    34.20     1.60
  -8   -4   -7    35.50     1.90
   8    4    8    53.90     2.10
  -8   -4   -8    48.50     2.20
   8    4    9     6.90     0.80
  -8   -4   -9     9.60     1.10
   8    4   10     1.60     0.60
  -8   -4  -10     1.70     0.70
   8    4   11   113.00     5.70
  -8   -4  -11   113.60    12.10
   8    4   12     1.40     2.80
  -8   -4  -12     2.00     3.10
   8    4   13    -3.60     3.60
  -8   -4  -13     2.10     2.50
   8    6  -13    29.30     6.10
  -8   -6   13    25.20     5.20
   8    6  -12     1.30     2.00
  -8   -6   12    -0.50     1.40
   8    6  -11     4.00     1.80
  -8   -6   11     1.60     1.40
   8    6  -10     1.60     1.40
  -8   -6   10    -0.40     0.90
   8    6   -9    52.00     3.20
  -8   -6    9    49.40     2.70
   8    6   -8    26.20     2.20
  -8   -6    8    30.00     1.50
   8    6   -7   116.40     6.30
  -8   -6    7   120.70     3.80
   8    6   -6     1.30     1.20
  -8   -6    6     1.10     0.50
   8    6   -5     0.10     1.20
  -8   -6    5     0.80     0.60
   8    6   -4     1.10     0.80
  -8   -6    4     1.50     0.50
   8    6   -3    13.10     1.80
  -8   -6    3    12.30     0.90
   8    6   -2    61.50     2.90
  -8   -6    2    63.60     2.20
   8    6   -1   131.60     5.70
  -8   -6    1   124.20     4.20
   8    6    0    22.90     1.60
  -8   -6    0    18.10     1.10
   8    6    1     9.60     1.40
  -8   -6   -1     9.70     0.80
   8    6    2     8.20     1.20
  -8   -6   -2     9.70     1.20
   8    6    3    46.20     2.70
  -8   -6   -3    46.30     2.20
   8    6    4    40.90     2.80
  -8   -6   -4    40.90     2.60
   8    6    5   118.00     6.00
  -8   -6   -5   116.10     6.20
   8    6    6    39.30     3.90
  -8   -6   -6    35.50     2.10
   8    6    7     3.50     1.70
  -8   -6   -7     3.00     0.80
   8    6    8    -2.60     2.40
  -8   -6   -8     0.40     0.40
   8    6    9    11.60     2.20
  -8   -6   -9    11.30     3.70
   8    6   10    10.50     2.70
  -8   -6  -10    13.40     4.00
   8    6   11    49.50     8.00
  -8   -6  -11    51.90     7.30
   8    8  -10    12.40     2.60
  -8   -8   10     8.80     4.70
   8    8   -9    14.30     2.60
  -8   -8    9    18.50     2.40
   8    8   -8    -0.70     2.00
  -8   -8    8     2.90     2.10
   8    8   -7    10.80     2.30
  -8   -8    7     9.60     0.80
   8    8   -6     8.70     2.20
  -8   -8    6     9.50     1.00
   8    8   -5    36.70     4.40
  -8   -8    5    34.30     2.60
   8    8   -4    86.70     8.10
  -8   -8    4    84.70     4.10
  -8   -8    3     9.80     1.00
  -8   -8    2    55.60     3.10
  -8   -8    1    90.40     3.70
   8    8    0    15.00     2.90
  -8   -8    0    18.80     1.20
   8    8    1    20.60     2.80
  -8   -8   -1    13.60     1.10
   8    8    2    48.80     5.80
  -8   -8   -2    48.80     2.70
   8    8    3    31.10     1.40
  -8   -8   -3    27.50     2.00
   8    8    4     6.90     2.80
  -8   -8   -4     2.30     1.20
   8    8    5    32.10     4.00
  -8   -8   -5    47.70     3.30
   8    8    6    23.00     3.70
  -8   -8   -6    20.10     1.90
   8    8    7    -2.70     3.60
  -8   -8   -7     1.20     1.10
   8    8    8     3.20     3.20
  -8   -8   -8    -1.60     3.30
  -8  -10    3     0.60     1.40
  -8  -10    2     7.60     2.70
  -8  -10    1     1.80     2.20
  -8  -10    0    -1.70     2.30
  -8  -10   -1     0.40     1.80
   9    1  -16    -0.70     1.30
  -9   -1   16     0.40     1.00
   9    1  -15     0.20     0.90
  -9   -1   15     0.00     1.00
   9    1  -14    57.30     2.70
  -9   -1   14    59.90     2.80
   9    1  -13     8.50     0.80
  -9   -1   13     7.70     1.00
   9    1  -12    17.90     1.00
  -9   -1   12    16.60     1.00
   9    1  -11   220.80     7.10
  -9   -1   11   210.40     6.90
   9    1  -10     1.00     0.70
  -9   -1   10     1.40     0.60
   9    1   -9    32.30     1.40
  -9   -1    9    33.10     1.20
   9    1   -8   195.60     5.70
  -9   -1    8   193.90     4.90
   9    1   -7   137.70     3.40
  -9   -1    7   135.60     3.40
   9    1   -6    99.50     2.20
  -9   -1    6    96.80     2.20
   9    1   -5   340.40     7.40
  -9   -1    5   340.60     6.50
   9    1   -4    82.40     1.90
  -9   -1    4    81.10     2.30
   9    1   -3    20.40     0.90
  -9   -1    3    21.10     0.80
   9    1   -2    33.00     0.90
  -9   -1    2    33.00     1.60
   9    1   -1    38.50     1.10
  -9   -1    1    37.30     1.40
   9    1    0    30.70     2.20
  -9   -1    0    31.80     1.30
   9    1    1   286.70    11.90
  -9   -1   -1   274.90     7.20
   9    1    2     0.00     0.90
  -9   -1   -2     0.40     0.90
   9    1    3    71.70     3.80
  -9   -1   -3    65.60     3.00
   9    1    4     2.00     0.70
  -9   -1   -4     0.80     0.80
   9    1    5    27.50     1.20
  -9   -1   -5    27.90     1.70
   9    1    6     0.60     0.60
  -9   -1   -6     0.30     0.70
   9    1    7   325.40     8.70
  -9   -1   -7   332.90    13.40
   9    1    8     3.40     0.80
  -9   -1   -8     4.20     1.10
   9    1    9    22.50     1.40
  -9   -1   -9    24.60     1.50
   9    1   10     7.80     1.30
  -9   -1  -10     9.50     1.30
   9    1   11    11.40     1.40
  -9   -1  -11    15.30     1.40
   9    1   12    -0.90     0.90
  -9   -1  -12    -1.00     1.20
   9    1   13   126.80    10.20
  -9   -1  -13   125.40     8.00
   9    1   14    22.80     4.90
  -9   -1  -14    20.30     2.40
   9    3  -16    14.00     2.90
  -9   -3   16    13.50     3.20
   9    3  -15    49.70     4.70
  -9   -3   15    51.90     3.90
   9    3  -14     9.90     1.40
  -9   -3   14    11.00     1.50
   9    3  -13    41.10     2.40
  -9   -3   13    37.90     2.00
   9    3  -12     2.90     2.20
  -9   -3   12     0.90     0.80
   9    3  -11    26.80     0.80
  -9   -3   11    22.50     1.40
   9    3  -10     2.70     0.50
  -9   -3   10     2.00     0.80
   9    3   -9    87.50     2.60
  -9   -3    9    86.10     3.10
   9    3   -8    15.30     0.80
  -9   -3    8    14.80     0.90
   9    3   -7   159.80     4.50
  -9   -3    7   156.70     4.30
   9    3   -6     4.90     0.60
  -9   -3    6     3.90     0.40
   9    3   -5    36.50     1.30
  -9   -3    5    38.10     1.20
   9    3   -4     1.50     0.50
  -9   -3    4     1.40     0.50
   9    3   -3   589.70    13.20
  -9   -3    3   609.60    12.80
   9    3   -2   861.70    19.60
  -9   -3    2   878.80    17.30
   9    3   -1   216.90     4.90
  -9   -3    1   213.10     4.50
   9    3    0     5.70     0.50
  -9   -3    0     7.40     1.10
   9    3    1    95.20     2.50
  -9   -3   -1   101.90     3.80
   9    3    2    53.30     1.90
  -9   -3   -2    56.30     2.20
   9    3    3   414.60    10.30
  -9   -3   -3   419.80    12.40
   9    3    4   594.20    18.60
  -9   -3   -4   620.60    18.40
   9    3    5   269.30     9.50
  -9   -3   -5   278.90     9.40
   9    3    6   118.80     4.80
  -9   -3   -6   118.50     4.40
   9    3    7    39.90     2.30
  -9   -3   -7    36.80     1.30
   9    3    8     1.90     1.20
  -9   -3   -8     2.40     0.50
   9    3    9    14.80     1.50
  -9   -3   -9    15.40     0.90
   9    3   10   108.60     5.40
  -9   -3  -10   121.20     5.00
   9    3   11   140.80    15.50
  -9   -3  -11   141.60     6.20
   9    3   12     2.20     1.50
  -9   -3  -12     2.90     0.90
   9    3   13    28.60     4.60
  -9   -3  -13    20.20     4.10
   9    3   14     7.20     3.50
  -9   -3  -14    10.50     4.00
   9    5  -14    11.50     3.60
  -9   -5   14     4.80     3.20
   9    5  -13     5.90     2.70
  -9   -5   13     5.90     2.20
   9    5  -12    35.20     4.00
  -9   -5   12    37.40     3.60
   9    5  -11     4.30     2.60
  -9   -5   11     4.10     1.00
   9    5  -10     4.30     1.20
  -9   -5   10     5.30     1.00
   9    5   -9     2.90     1.00
  -9   -5    9     2.90     0.70
   9    5   -8     3.90     1.30
  -9   -5    8     4.30     0.60
   9    5   -7    29.00     1.30
  -9   -5    7    25.80     1.20
   9    5   -6    26.40     1.20
  -9   -5    6    29.50     1.00
   9    5   -5     5.30     0.70
  -9   -5    5     6.10     0.70
   9    5   -4     1.30     0.80
  -9   -5    4     1.40     0.60
   9    5   -3     6.80     1.60
  -9   -5    3     7.80     0.70
   9    5   -2     3.70     0.80
  -9   -5    2     3.80     0.70
   9    5   -1     3.00     0.80
  -9   -5    1     3.90     0.60
   9    5    0    77.50     3.30
  -9   -5    0    78.40     2.30
   9    5    1     6.80     0.60
  -9   -5   -1     7.50     0.90
   9    5    2     0.30     0.20
  -9   -5   -2    -1.00     0.90
   9    5    3    14.70     1.40
  -9   -5   -3    14.40     1.50
   9    5    4     0.00     0.80
  -9   -5   -4     0.10     1.10
   9    5    5     0.80     0.90
  -9   -5   -5     1.60     0.60
   9    5    6    17.00     1.70
  -9   -5   -6    16.30     1.20
   9    5    7     0.10     1.20
  -9   -5   -7     1.90     0.80
   9    5    8     8.20     1.50
  -9   -5   -8     8.40     1.10
   9    5    9     0.90     2.80
  -9   -5   -9    -0.60     0.60
   9    5   10     0.80     2.10
  -9   -5  -10     3.60     3.20
   9    5   11     9.80     3.20
  -9   -5  -11     9.30     2.50
   9    5   12     4.60     3.50
  -9   -5  -12    -3.70     2.60
   9    7  -12     8.20     3.50
  -9   -7   12    13.00     3.40
   9    7  -11     8.50     2.20
  -9   -7   11     4.80     3.30
   9    7  -10    18.10     2.40
  -9   -7   10    16.20     2.40
   9    7   -9    75.80     4.90
  -9   -7    9    65.90     5.40
   9    7   -8    14.10     1.80
  -9   -7    8    14.30     1.10
   9    7   -7    75.80     4.30
  -9   -7    7    75.30     2.60
   9    7   -6     2.10     1.60
  -9   -7    6     3.40     0.60
   9    7   -5    -2.10     1.50
  -9   -7    5     0.70     0.70
   9    7   -4    40.60     5.40
  -9   -7    4    42.00     2.20
  -9   -7    3   140.80     6.70
  -9   -7    2     0.00     0.70
   9    7   -1    74.50     5.60
  -9   -7    1    65.80     2.70
   9    7    0    -0.90     1.00
  -9   -7    0    -0.20     0.60
   9    7    1     2.60     1.00
  -9   -7   -1     4.00     0.80
   9    7    2    42.80     2.20
  -9   -7   -2    39.20     2.70
   9    7    3   110.70     7.30
  -9   -7   -3    96.60     4.20
   9    7    4     1.70     2.00
  -9   -7   -4     1.90     1.00
   9    7    5    32.60     3.70
  -9   -7   -5    26.20     2.20
   9    7    6    94.70    10.20
  -9   -7   -6    87.20     4.80
   9    7    7    -1.50     2.90
  -9   -7   -7     0.70     0.60
   9    7    8    32.30     4.20
  -9   -7   -8    29.50     1.60
   9    7    9    34.30     6.00
  -9   -7   -9    40.30     5.90
   9    7   10     7.80     4.10
  -9   -7  -10    -1.50     4.70
   9    9   -8     0.70     2.70
  -9   -9    8     3.00     3.50
   9    9   -7    -2.60     2.30
  -9   -9    7     0.90     2.90
   9    9   -6     2.20     2.40
  -9   -9    6     1.80     1.20
   9    9   -5    15.20     4.20
  -9   -9    5    19.00     1.60
   9    9   -4    16.80     6.20
  -9   -9    4    23.80     2.20
  -9   -9    3     6.30     1.40
  -9   -9    2     6.90     1.30
  -9   -9    1    -0.10     0.90
  -9   -9    0    12.50     1.50
   9    9    1     6.60     1.90
  -9   -9   -1     6.50     2.10
   9    9    2     1.40     0.90
  -9   -9   -2     1.30     1.50
   9    9    3     1.80     3.00
  -9   -9   -3    -1.30     2.10
   9    9    4     7.30     2.50
  -9   -9   -4    11.60     2.00
   9    9    5    -2.00     4.10
  -9   -9   -5     0.60     2.10
  10    0  -16    66.80     5.10
  10    0  -15    -1.10     1.00
  10    0  -14    29.30     1.50
  10    0  -13    -0.40     0.80
  10    0  -12    20.20     1.20
  10    0  -11    -1.60     0.80
  10    0  -10   516.30    15.10
  10    0   -9     0.90     0.60
  10    0   -8    60.20     1.80
  10    0   -7     0.20     0.40
  10    0   -6     2.30     0.50
  10    0   -5     0.20     0.30
  10    0   -4     4.10     0.50
  10    0   -3     0.90     0.50
  10    0   -2   108.10     2.60
  10    0   -1    -0.70     0.70
  10    0    0    41.50     1.90
  10    0    1    -0.80     0.70
  10    0    2   193.90     7.30
  10    0    3    -0.40     0.70
  10    0    4    45.80     2.00
  10    0    5     1.90     0.90
  10    0    6     0.80     0.70
  10    0    7     0.20     0.60
  10    0    8   136.90     7.00
  10    0    9     0.50     0.80
  10    0   10     6.00     1.00
  10    0   11     0.40     0.80
  10    0   12    37.30     2.50
  10    0   13    -0.80     1.60
  10    0   14     1.10     1.80
  10    2  -16     1.70     1.80
 -10   -2   16    -0.80     1.80
  10    2  -15     6.40     1.70
 -10   -2   15     4.90     1.30
  10    2  -14     4.90     0.70
 -10   -2   14     4.10     1.00
  10    2  -13    46.40     1.80
 -10   -2   13    47.20     2.40
  10    2  -12    24.10     1.10
 -10   -2   12    24.00     1.30
  10    2  -11     8.40     0.80
 -10   -2   11     9.20     0.90
  10    2  -10    72.20     2.20
 -10   -2   10    75.70     2.20
  10    2   -9     7.00     0.70
 -10   -2    9     8.00     0.60
  10    2   -8     2.40     0.60
 -10   -2    8     2.30     0.50
  10    2   -7    57.40     1.60
 -10   -2    7    60.80     1.60
  10    2   -6    42.70     1.40
 -10   -2    6    43.00     1.00
  10    2   -5   175.70     3.80
 -10   -2    5   180.10     3.70
  10    2   -4    46.00     1.40
 -10   -2    4    49.50     1.40
  10    2   -3   124.70     2.90
 -10   -2    3   125.00     3.40
  10    2   -2     3.40     0.40
 -10   -2    2     2.80     0.60
  10    2   -1   389.70    10.70
 -10   -2    1   385.30    14.90
  10    2    0   313.80     6.90
 -10   -2    0   305.90     9.70
  10    2    1    23.10     1.10
 -10   -2   -1    22.70     1.20
  10    2    2    -0.50     0.90
 -10   -2   -2     0.50     0.50
  10    2    3   168.90     5.80
 -10   -2   -3   169.80     4.30
  10    2    4    99.10     3.80
 -10   -2   -4    92.40     3.60
  10    2    5   498.40    16.50
 -10   -2   -5   481.60    16.90
  10    2    6    20.10     1.60
 -10   -2   -6    21.20     1.50
  10    2    7    24.90     1.60
 -10   -2   -7    23.60     1.70
  10    2    8   103.00     4.30
 -10   -2   -8   107.70     4.90
  10    2    9    67.90     3.80
 -10   -2   -9    68.80     3.30
  10    2   10    18.70     2.10
 -10   -2  -10    19.00     1.60
  10    2   11   108.10     6.50
 -10   -2  -11   106.00     6.20
  10    2   12    18.00     2.30
 -10   -2  -12    18.60     1.40
  10    2   13   110.90    11.80
 -10   -2  -13    98.70     7.90
  10    2   14     0.70     3.10
 -10   -2  -14     1.60     2.50
  10    4  -15     1.60     1.80
 -10   -4   15    -1.10     1.50
  10    4  -14    10.40     2.00
 -10   -4   14    12.20     1.50
  10    4  -13     4.90     2.10
 -10   -4   13     7.60     1.40
  10    4  -12     1.80     1.60
 -10   -4   12     2.50     1.30
  10    4  -11     0.70     1.80
 -10   -4   11     2.30     1.00
  10    4  -10    22.50     1.70
 -10   -4   10    27.10     1.60
  10    4   -9    86.10     2.90
 -10   -4    9    90.00     3.00
  10    4   -8    89.10     3.20
 -10   -4    8    88.80     3.20
  10    4   -7    45.60     1.60
 -10   -4    7    44.10     1.60
  10    4   -6    65.00     2.20
 -10   -4    6    68.20     2.00
  10    4   -5     6.30     0.80
 -10   -4    5     5.00     0.50
  10    4   -4     7.20     1.00
 -10   -4    4     9.50     0.70
  10    4   -3   208.80     7.40
 -10   -4    3   209.70     5.00
  10    4   -2   318.80     8.80
 -10   -4    2   335.50     7.20
  10    4   -1   235.40     5.90
 -10   -4    1   241.60     5.80
  10    4    0    21.40     0.80
 -10   -4    0    22.50     1.10
  10    4    1    25.70     0.90
 -10   -4   -1    27.00     1.60
  10    4    2    12.70     0.80
 -10   -4   -2    13.30     1.30
  10    4    3   117.40     3.30
 -10   -4   -3   117.10     5.00
  10    4    4    60.50     2.20
 -10   -4   -4    60.80     2.20
  10    4    5     8.20     0.70
 -10   -4   -5     8.40     1.00
  10    4    6    -0.30     0.50
 -10   -4   -6     0.20     0.70
  10    4    7    27.30     1.50
 -10   -4   -7    26.00     1.60
  10    4    8     2.60     1.50
 -10   -4   -8     1.80     0.90
  10    4    9    58.80     3.90
 -10   -4   -9    62.50     3.40
  10    4   10    49.70     2.90
 -10   -4  -10    51.00     3.00
  10    4   11    10.90     2.50
 -10   -4  -11    14.70     1.40
  10    4   12     4.80     3.90
 -10   -4  -12     6.80     2.70
  10    4   13    -0.90     4.10
 -10   -4  -13    -1.30     4.00
  10    6  -13     0.80     3.40
 -10   -6   13    -0.30     3.70
  10    6  -12     3.10     3.50
 -10   -6   12     4.90     3.00
  10    6  -11    17.90     2.70
 -10   -6   11    20.20     2.10
  10    6  -10     1.60     1.50
 -10   -6   10     0.10     0.70
  10    6   -9    97.00     7.00
 -10   -6    9   105.40     4.10
  10    6   -8    30.70     2.80
 -10   -6    8    29.80     1.60
  10    6   -7     9.90     1.50
 -10   -6    7     8.00     0.90
  10    6   -6     5.10     0.80
 -10   -6    6     4.20     0.60
  10    6   -5    14.90     1.30
 -10   -6    5    14.40     1.00
  10    6   -4     4.30     1.00
 -10   -6    4     4.40     0.60
  10    6   -3   153.70     7.30
 -10   -6    3   152.90     5.50
  10    6   -2    15.20     1.20
 -10   -6    2    14.60     1.00
  10    6   -1     3.90     0.90
 -10   -6    1     3.10     0.60
  10    6    0     1.50     0.90
 -10   -6    0     2.00     0.60
  10    6    1     8.90     0.70
 -10   -6   -1     7.70     1.30
  10    6    2    11.30     0.60
 -10   -6   -2    11.50     1.40
  10    6    3   150.30     7.80
 -10   -6   -3   154.40     7.90
  10    6    4     8.00     1.70
 -10   -6   -4     6.90     1.40
  10    6    5     9.70     1.80
 -10   -6   -5    11.90     1.40
  10    6    6     8.30     1.60
 -10   -6   -6     7.90     1.10
  10    6    7     8.70     1.80
 -10   -6   -7    10.80     1.40
  10    6    8     2.30     1.90
 -10   -6   -8     1.80     0.80
  10    6    9    99.90     7.60
 -10   -6   -9    99.10     5.40
  10    6   10    -1.30     2.20
 -10   -6  -10     2.00     2.60
  10    6   11     2.10     3.90
 -10   -6  -11     1.60     3.10
  10    8  -10     1.10     1.60
 -10   -8   10     5.50     4.50
  10    8   -9     1.70     1.70
 -10   -8    9     4.50     4.50
  10    8   -8     2.00     1.70
 -10   -8    8     2.40     1.60
  10    8   -7     0.90     2.40
 -10   -8    7     3.40     0.80
  10    8   -6    17.40     4.70
 -10   -8    6    22.50     2.10
  10    8   -5     3.30     2.30
 -10   -8    5     5.40     1.20
  10    8   -4    -2.50     2.20
 -10   -8    4     2.10     0.90
 -10   -8    3    12.70     1.20
 -10   -8    2    37.00     2.30
  10    8   -1    19.70     3.20
 -10   -8    1    18.10     1.50
  10    8    0    85.60     8.20
 -10   -8    0    90.70     5.20
  10    8    1     3.80     1.00
 -10   -8   -1     3.60     1.30
  10    8    2     2.30     0.60
 -10   -8   -2     2.10     1.70
  10    8    3     8.50     3.10
 -10   -8   -3     8.10     2.20
  10    8    4     5.60     2.70
 -10   -8   -4     3.40     1.50
  10    8    5    19.50     3.60
 -10   -8   -5    24.90     2.40
  10    8    6    86.50    11.00
 -10   -8   -6   103.50     6.80
  10    8    7     4.30     3.40
 -10   -8   -7     2.50     3.40
  10    8    8    -0.90     3.80
 -10   -8   -8     7.00     4.70
  11    1  -16    67.60     4.70
 -11   -1   16    66.90     4.90
  11    1  -15    50.50     3.00
 -11   -1   15    46.60     3.10
  11    1  -14     1.80     0.80
 -11   -1   14     1.50     0.80
  11    1  -13    21.00     1.40
 -11   -1   13    20.90     1.40
  11    1  -12     0.30     0.80
 -11   -1   12    -0.30     0.70
  11    1  -11     2.90     0.90
 -11   -1   11     3.20     0.70
  11    1  -10   153.90     5.40
 -11   -1   10   146.70     4.40
  11    1   -9    38.40     1.70
 -11   -1    9    36.40     1.30
  11    1   -8    19.50     1.00
 -11   -1    8    17.40     0.70
  11    1   -7    36.40     1.20
 -11   -1    7    38.60     1.10
  11    1   -6    36.90     1.40
 -11   -1    6    36.50     1.30
  11    1   -5    58.50     1.60
 -11   -1    5    57.90     1.80
  11    1   -4   250.60     5.60
 -11   -1    4   261.60     5.30
  11    1   -3    51.60     1.30
 -11   -1    3    53.70     1.60
  11    1   -2     7.20     0.50
 -11   -1    2     5.80     0.80
  11    1   -1   374.00    10.50
 -11   -1    1   382.80    11.80
  11    1    0   200.50     9.00
 -11   -1    0   196.10     5.30
  11    1    1    76.40     3.80
 -11   -1   -1    79.10     2.20
  11    1    2    11.20     2.00
 -11   -1   -2     9.40     1.10
  11    1    3    91.30     4.40
 -11   -1   -3    91.10     3.40
  11    1    4    21.40     1.50
 -11   -1   -4    22.50     1.30
  11    1    5   399.10    14.60
 -11   -1   -5   395.60    14.80
  11    1    6     3.20     0.80
 -11   -1   -6     3.30     1.10
  11    1    7     5.10     0.80
 -11   -1   -7     5.70     0.90
  11    1    8    27.50     1.50
 -11   -1   -8    26.00     2.00
  11    1    9    13.30     1.30
 -11   -1   -9    15.70     1.40
  11    1   10    34.70     2.00
 -11   -1  -10    39.40     2.80
  11    1   11    62.10     3.60
 -11   -1  -11    65.20     4.40
  11    1   12     4.00     1.40
 -11   -1  -12     8.10     1.60
  11    1   13     0.10     1.90
 -11   -1  -13     0.30     1.00
  11    1   14    21.90     6.00
 -11   -1  -14    25.10     3.80
  11    3  -16     8.40     2.40
 -11   -3   16     7.10     2.10
  11    3  -15     7.40     2.30
 -11   -3   15     6.90     2.20
  11    3  -14     0.50     1.20
 -11   -3   14     1.20     1.10
  11    3  -13     0.40     0.30
 -11   -3   13    -0.20     0.70
  11    3  -12    11.40     0.70
 -11   -3   12    10.80     1.10
  11    3  -11    28.30     1.40
 -11   -3   11    32.50     1.60
  11    3  -10    28.00     1.40
 -11   -3   10    28.30     1.20
  11    3   -9    19.20     0.90
 -11   -3    9    20.60     1.10
  11    3   -8    13.60     0.80
 -11   -3    8    14.50     0.70
  11    3   -7     6.40     0.60
 -11   -3    7     6.40     0.50
  11    3   -6     5.80     0.50
 -11   -3    6     6.80     0.50
  11    3   -5    92.20     2.20
 -11   -3    5    91.40     2.40
  11    3   -4    43.00     1.30
 -11   -3    4    39.80     1.20
  11    3   -3   187.10     3.80
 -11   -3    3   191.50     4.50
  11    3   -2     3.50     0.60
 -11   -3    2     4.50     0.60
  11    3   -1    65.50     1.60
 -11   -3    1    72.80     2.90
  11    3    0    72.30     1.80
 -11   -3    0    69.40     2.70
  11    3    1    41.90     1.50
 -11   -3   -1    44.60     2.80
  11    3    2   161.50     5.20
 -11   -3   -2   151.50     8.00
  11    3    3   159.20     4.70
 -11   -3   -3   158.30     5.50
  11    3    4    10.30     1.50
 -11   -3   -4    10.40     1.30
  11    3    5    44.30     2.70
 -11   -3   -5    47.30     2.00
  11    3    6     0.10     0.80
 -11   -3   -6     0.20     0.80
  11    3    7    27.60     1.90
 -11   -3   -7    27.90     1.00
  11    3    8    26.30     2.10
 -11   -3   -8    29.40     1.20
  11    3    9    46.70     3.00
 -11   -3   -9    52.00     1.90
  11    3   10     2.80     1.50
 -11   -3  -10     0.70     0.60
  11    3   11    68.40     5.00
 -11   -3  -11    76.40     3.60
  11    3   12     7.70     2.50
 -11   -3  -12     6.50     1.30
  11    3   13    10.20     3.90
 -11   -3  -13    -1.70     3.90
  11    5  -14     8.20     2.60
 -11   -5   14    12.80     4.40
  11    5  -13     5.60     2.80
 -11   -5   13     3.30     2.30
  11    5  -12    32.40     3.70
 -11   -5   12    25.80     2.30
  11    5  -11     6.50     1.40
 -11   -5   11     5.80     1.10
  11    5  -10     0.50     0.90
 -11   -5   10     0.20     0.70
  11    5   -9    43.60     1.70
 -11   -5    9    45.60     2.20
  11    5   -8   233.10     8.50
 -11   -5    8   227.70     7.70
  11    5   -7    68.10     2.50
 -11   -5    7    65.10     2.40
  11    5   -6     0.70     0.70
 -11   -5    6     0.70     0.50
  11    5   -5     0.50     1.00
 -11   -5    5     0.80     0.50
  11    5   -4     0.40     0.80
 -11   -5    4     0.90     0.60
  11    5   -3    19.50     1.40
 -11   -5    3    21.60     1.00
  11    5   -2    31.10     1.70
 -11   -5    2    38.80     1.40
  11    5   -1   115.20     3.80
 -11   -5    1   111.50     3.20
  11    5    0    17.80     0.90
 -11   -5    0    16.00     1.10
  11    5    1     3.30     0.40
 -11   -5   -1     2.70     0.90
  11    5    2     8.80     0.80
 -11   -5   -2    10.20     1.30
  11    5    3     2.60     0.60
 -11   -5   -3     3.50     1.40
  11    5    4    41.90     1.70
 -11   -5   -4    38.30     1.80
  11    5    5    22.40     1.30
 -11   -5   -5    22.10     1.80
  11    5    6    72.70     4.40
 -11   -5   -6    75.80     3.90
  11    5    7     2.70     1.30
 -11   -5   -7     1.20     0.90
  11    5    8    -0.60     1.40
 -11   -5   -8     0.40     0.80
  11    5    9     2.90     1.90
 -11   -5   -9     7.00     1.20
  11    5   10     7.20     2.80
 -11   -5  -10    14.40     1.50
  11    5   11     8.60     3.50
 -11   -5  -11     5.80     2.70
  11    5   12    12.50     4.00
 -11   -5  -12    14.10     4.90
  11    7  -12    -3.00     3.90
 -11   -7   12    -3.40     2.60
  11    7  -11    23.10     3.40
 -11   -7   11    33.00     6.00
  11    7  -10    -1.20     1.80
 -11   -7   10    -0.60     1.00
  11    7   -9     8.40     2.30
 -11   -7    9     6.10     1.20
  11    7   -8    -0.90     1.70
 -11   -7    8    -1.10     0.80
  11    7   -7     7.50     2.00
 -11   -7    7     6.00     0.80
  11    7   -6     4.80     2.00
 -11   -7    6     2.50     0.70
  11    7   -5    22.60     4.20
 -11   -7    5    23.90     1.40
  11    7   -4     4.20     1.30
 -11   -7    4     5.20     0.90
  11    7   -3   139.10    12.80
 -11   -7    3   138.70     5.90
  11    7   -2     2.00     1.70
 -11   -7    2     0.60     0.80
  11    7   -1    14.30     1.60
 -11   -7    1    13.20     1.10
  11    7    0     0.20     0.60
 -11   -7    0     0.40     0.70
  11    7    1    34.50     1.80
 -11   -7   -1    36.80     2.40
  11    7    2     2.00     1.40
 -11   -7   -2     1.50     1.20
  11    7    3    78.70     5.30
 -11   -7   -3    77.90     5.00
  11    7    4    12.00     1.90
 -11   -7   -4     7.40     1.50
  11    7    5     1.70     1.40
 -11   -7   -5     0.70     1.00
  11    7    6     1.10     1.90
 -11   -7   -6     2.30     1.40
  11    7    7    53.20     5.90
 -11   -7   -7    43.70     4.20
  11    7    8    -1.60     3.80
 -11   -7   -8     0.30     1.00
  11    7    9     8.80     3.50
 -11   -7   -9    12.70     3.90
  11    9   -7     5.00     3.30
 -11   -9    7     6.60     3.80
  11    9   -6     3.80     3.10
 -11   -9    6     1.00     1.20
  11    9   -5     3.90     2.70
 -11   -9    5     4.30     1.60
  11    9   -4     4.70     2.50
 -11   -9    4    10.00     1.60
 -11   -9    3     4.60     1.30
 -11   -9    2     9.40     1.70
 -11   -9    1     0.40     1.00
  11    9    0    -0.10     1.10
 -11   -9    0    -1.40     1.40
  11    9    1    18.10     1.90
 -11   -9   -1    15.60     2.40
  11    9    2     3.50     2.90
 -11   -9   -2     1.30     2.10
  11    9    3     2.40     2.40
 -11   -9   -3     2.80     1.80
  11    9    4    20.80     4.50
 -11   -9   -4    13.30     2.60
  12    0  -16   129.20     8.60
  12    0  -15     0.50     1.00
  12    0  -14    38.10     2.10
  12    0  -13    -0.40     1.00
  12    0  -12     4.60     0.90
  12    0  -11     0.40     0.70
  12    0  -10   853.40    24.70
  12    0   -9    -0.20     0.60
  12    0   -8    31.60     1.20
  12    0   -7     0.00     0.40
  12    0   -6   529.20    11.50
  12    0   -5     0.40     0.40
  12    0   -4  1137.40    26.20
  12    0   -3    -0.40     0.60
  12    0   -2     5.20     0.60
  12    0   -1    -0.60     0.60
  12    0    0   240.40     7.50
  12    0    1     1.20     0.80
  12    0    2   336.40    11.10
  12    0    3     2.70     1.10
  12    0    4   115.10     4.20
  12    0    5     1.40     0.90
  12    0    6   262.00    10.10
  12    0    7     0.10     0.90
  12    0    8   124.90     5.40
  12    0    9     0.00     1.20
  12    0   10     4.20     1.20
  12    0   11    -0.40     1.10
  12    0   12    35.30     2.60
  12    0   13    -1.40     1.40
  12    2  -16    11.70     2.30
 -12   -2   16     8.40     2.20
  12    2  -15    13.80     2.20
 -12   -2   15    15.30     1.60
  12    2  -14    28.20     1.40
 -12   -2   14    27.10     1.80
  12    2  -13     5.10     0.60
 -12   -2   13     5.60     0.90
  12    2  -12    -0.10     0.70
 -12   -2   12     0.50     0.70
  12    2  -11     2.00     0.60
 -12   -2   11     2.50     0.70
  12    2  -10    73.80     2.60
 -12   -2   10    80.50     2.50
  12    2   -9    35.70     1.40
 -12   -2    9    34.50     1.10
  12    2   -8    35.40     1.20
 -12   -2    8    36.30     0.80
  12    2   -7     0.50     0.50
 -12   -2    7     1.10     0.60
  12    2   -6    38.90     1.30
 -12   -2    6    34.70     1.30
  12    2   -5     5.10     0.60
 -12   -2    5     4.70     0.70
  12    2   -4    -0.10     0.60
 -12   -2    4    -0.50     0.60
  12    2   -3    73.80     1.70
 -12   -2    3    75.00     2.60
  12    2   -2    62.50     1.60
 -12   -2    2    61.10     4.30
  12    2   -1    61.50     1.60
 -12   -2    1    64.70     2.50
  12    2    0    67.70     2.20
 -12   -2    0    67.00     2.50
  12    2    1     0.60     0.50
 -12   -2   -1     0.40     0.60
  12    2    2     0.70     0.70
 -12   -2   -2    -0.10     0.40
  12    2    3    20.20     1.30
 -12   -2   -3    18.40     0.80
  12    2    4    96.90     3.60
 -12   -2   -4   105.50     3.20
  12    2    5    94.70     3.70
 -12   -2   -5    97.60     4.10
  12    2    6    21.70     1.60
 -12   -2   -6    24.90     1.50
  12    2    7    12.50     1.30
 -12   -2   -7    16.90     1.50
  12    2    8    23.50     2.00
 -12   -2   -8    21.40     1.60
  12    2    9    48.90     3.40
 -12   -2   -9    50.50     3.60
  12    2   10    38.40     3.00
 -12   -2  -10    37.90     2.80
  12    2   11    63.30     4.90
 -12   -2  -11    66.80     4.30
  12    2   12    13.30     2.60
 -12   -2  -12    11.30     1.30
  12    2   13     4.60     2.60
 -12   -2  -13     2.30     3.10
  12    4  -15    30.40     4.00
 -12   -4   15    32.40     7.10
  12    4  -14    31.30     3.80
 -12   -4   14    24.90     4.80
  12    4  -13     3.50     1.60
 -12   -4   13     5.10     1.10
  12    4  -12    35.80     3.10
 -12   -4   12    32.40     1.50
  12    4  -11     4.70     0.50
 -12   -4   11     3.90     0.70
  12    4  -10    30.50     1.20
 -12   -4   10    28.20     1.30
  12    4   -9    35.00     1.40
 -12   -4    9    31.60     1.30
  12    4   -8   102.10     3.20
 -12   -4    8   102.70     3.00
  12    4   -7     5.40     0.70
 -12   -4    7     4.20     0.50
  12    4   -6    51.90     1.80
 -12   -4    6    52.60     1.70
  12    4   -5    20.40     1.20
 -12   -4    5    19.10     0.80
  12    4   -4    57.90     1.80
 -12   -4    4    61.70     1.80
  12    4   -3    22.90     0.90
 -12   -4    3    23.80     1.00
  12    4   -2   425.20     9.70
 -12   -4    2   428.70    10.00
  12    4   -1   169.50     4.10
 -12   -4    1   168.00     4.20
  12    4    0    17.80     0.80
 -12   -4    0    17.20     1.30
  12    4    1    31.70     1.00
 -12   -4   -1    28.90     1.60
  12    4    2   135.90     3.80
 -12   -4   -2   131.50     4.70
  12    4    3    20.30     1.10
 -12   -4   -3    20.50     1.80
  12    4    4   141.70     4.40
 -12   -4   -4   138.10     5.60
  12    4    5    16.30     0.90
 -12   -4   -5    13.30     1.30
  12    4    6    11.00     1.00
 -12   -4   -6    11.70     1.30
  12    4    7    24.00     2.30
 -12   -4   -7    23.60     2.00
  12    4    8    38.20     3.10
 -12   -4   -8    40.00     3.00
  12    4    9     1.30     1.70
 -12   -4   -9    -0.10     1.00
  12    4   10    22.00     3.10
 -12   -4  -10    22.90     2.50
  12    4   11     1.50     2.30
 -12   -4  -11     1.30     1.10
  12    4   12    23.60     4.80
 -12   -4  -12    24.40     5.00
  12    6  -13     2.50     3.20
 -12   -6   13     3.20     2.80
  12    6  -12     5.00     3.40
 -12   -6   12     5.00     3.60
  12    6  -11    52.90     4.50
 -12   -6   11    54.60     4.30
  12    6  -10    -2.70     1.20
 -12   -6   10    -0.10     0.80
  12    6   -9    19.80     2.20
 -12   -6    9    22.30     1.50
  12    6   -8    90.50     4.30
 -12   -6    8    91.30     4.10
  12    6   -7    18.40     1.40
 -12   -6    7    16.60     1.10
  12    6   -6    16.10     1.60
 -12   -6    6    17.10     0.90
  12    6   -5    40.50     2.60
 -12   -6    5    38.70     1.90
  12    6   -4     7.30     1.30
 -12   -6    4     8.90     0.90
  12    6   -3    47.80     3.80
 -12   -6    3    52.20     2.10
  12    6   -2   283.90    11.30
 -12   -6    2   287.30     8.60
  12    6   -1    -0.70     0.60
 -12   -6    1     0.60     0.60
  12    6    0    -0.60     0.60
 -12   -6    0    -1.60     1.00
  12    6    1   101.80     3.40
 -12   -6   -1   105.80     4.60
  12    6    2    13.20     1.50
 -12   -6   -2    10.40     1.20
  12    6    3     0.80     1.10
 -12   -6   -3    -0.40     1.00
  12    6    4    59.10     3.60
 -12   -6   -4    60.80     4.40
  12    6    5     2.10     1.60
 -12   -6   -5     6.30     1.10
  12    6    6     0.20     1.60
 -12   -6   -6     1.90     1.00
  12    6    7   118.50     8.50
 -12   -6   -7   113.90     7.40
  12    6    8     7.80     2.80
 -12   -6   -8     4.60     1.20
  12    6    9    10.00     3.20
 -12   -6   -9     7.50     1.50
  12    6   10     7.20     4.00
 -12   -6  -10     4.60     3.30
  12    8  -10     3.20     2.70
 -12   -8   10    -1.00     2.90
  12    8   -9     3.50     2.80
 -12   -8    9    -1.50     3.60
  12    8   -8    11.30     2.90
 -12   -8    8    16.10     2.20
  12    8   -7    -0.10     2.80
 -12   -8    7     0.70     0.80
  12    8   -6     2.10     1.70
 -12   -8    6     1.70     1.00
  12    8   -5     3.70     2.70
 -12   -8    5     6.50     1.50
  12    8   -4    15.90     3.50
 -12   -8    4     7.60     1.40
 -12   -8    3     0.30     1.10
 -12   -8    2    21.50     1.70
  12    8   -1     1.40     1.00
 -12   -8    1     1.70     1.10
  12    8    0     3.20     1.00
 -12   -8    0     3.50     1.60
  12    8    1     0.10     0.60
 -12   -8   -1     2.00     1.40
  12    8    2    18.60     3.50
 -12   -8   -2    13.90     2.60
  12    8    3     0.60     2.40
 -12   -8   -3     6.80     2.50
  12    8    4    73.80     9.60
 -12   -8   -4    77.60    11.30
  12    8    5    -4.60     2.90
 -12   -8   -5    -2.00     1.60
  12    8    6     2.50     3.70
 -12   -8   -6    -0.90     1.10
  12    8    7    -4.00     3.00
 -12   -8   -7     0.00     2.90
  13    1  -16    14.40     2.10
 -13   -1   16    17.00     2.60
  13    1  -15    13.50     1.40
 -13   -1   15    14.10     1.60
  13    1  -14    85.10     4.40
 -13   -1   14    91.50     4.00
  13    1  -13    62.10     3.00
 -13   -1   13    56.70     3.40
  13    1  -12    89.20     3.30
 -13   -1   12    92.20     3.60
  13    1  -11     3.40     0.90
 -13   -1   11     1.80     0.50
  13    1  -10    23.10     1.20
 -13   -1   10    22.90     1.00
  13    1   -9   277.70     7.70
 -13   -1    9   269.00     6.20
  13    1   -8   132.90     3.50
 -13   -1    8   130.60     3.70
  13    1   -7     4.70     0.60
 -13   -1    7     4.90     0.60
  13    1   -6    51.00     1.60
 -13   -1    6    50.60     1.60
  13    1   -5    48.00     1.50
 -13   -1    5    48.60     1.60
  13    1   -4   101.70     2.70
 -13   -1    4   105.30     2.60
  13    1   -3    71.80     1.80
 -13   -1    3    73.40     2.60
  13    1   -2   458.00    10.90
 -13   -1    2   437.10    17.70
  13    1   -1    77.60     2.50
 -13   -1    1    80.10     2.30
  13    1    0   264.00    10.00
 -13   -1    0   265.50     6.40
  13    1    1     6.20     1.40
 -13   -1   -1     5.30     0.80
  13    1    2     2.90     1.30
 -13   -1   -2     2.70     0.70
  13    1    3   320.40    14.70
 -13   -1   -3   318.50    10.40
  13    1    4   170.70     7.30
 -13   -1   -4   182.80     6.80
  13    1    5    41.50     2.70
 -13   -1   -5    44.50     2.50
  13    1    6   172.00     5.70
 -13   -1   -6   174.90     7.00
  13    1    7     3.00     1.00
 -13   -1   -7     2.40     0.70
  13    1    8     0.50     0.80
 -13   -1   -8     0.30     0.70
  13    1    9   186.80     9.70
 -13   -1   -9   183.60    12.70
  13    1   10    27.50     2.00
 -13   -1  -10    29.00     2.30
  13    1   11     1.90     1.30
 -13   -1  -11     4.60     1.60
  13    1   12    34.70     2.70
 -13   -1  -12    31.80     3.40
  13    1   13    -0.50     1.10
 -13   -1  -13     0.20     1.40
  13    3  -16     1.10     2.00
 -13   -3   16    -0.50     2.00
  13    3  -15    -0.60     1.40
 -13   -3   15     0.10     1.60
  13    3  -14     5.50     1.80
 -13   -3   14     6.60     1.20
  13    3  -13     3.00     0.60
 -13   -3   13     4.30     1.00
  13    3  -12    40.70     2.30
 -13   -3   12    40.20     1.90
  13    3  -11     0.20     0.60
 -13   -3   11    -0.10     0.40
  13    3  -10    -0.20     0.60
 -13   -3   10     0.90     0.30
  13    3   -9    13.40     0.80
 -13   -3    9    14.00     0.50
  13    3   -8     0.20     0.50
 -13   -3    8     0.30     0.70
  13    3   -7     1.70     0.50
 -13   -3    7     1.70     0.70
  13    3   -6    70.80     2.00
 -13   -3    6    68.00     2.80
  13    3   -5    14.20     0.80
 -13   -3    5    15.00     1.10
  13    3   -4     0.40     0.60
 -13   -3    4     0.20     0.70
  13    3   -3     1.90     0.40
 -13   -3    3     2.30     0.60
  13    3   -2     0.60     0.40
 -13   -3    2     1.60     0.70
  13    3   -1    58.70     1.60
 -13   -3    1    62.90     3.60
  13    3    0    80.50     2.20
 -13   -3    0    78.60     3.80
  13    3    1    65.40     2.20
 -13   -3   -1    63.90     4.00
  13    3    2     8.70     1.00
 -13   -3   -2     3.50     0.90
  13    3    3    11.20     1.10
 -13   -3   -3    13.20     1.30
  13    3    4     1.60     0.90
 -13   -3   -4     0.20     1.00
  13    3    5     3.30     1.10
 -13   -3   -5     2.30     1.00
  13    3    6    89.40     4.40
 -13   -3   -6    90.40     4.30
  13    3    7     2.70     1.10
 -13   -3   -7     1.50     1.10
  13    3    8     2.30     1.30
 -13   -3   -8     0.90     0.30
  13    3    9     1.40     1.70
 -13   -3   -9     1.00     0.50
  13    3   10     8.50     2.10
 -13   -3  -10     6.90     0.80
  13    3   11     7.10     2.50
 -13   -3  -11    12.70     1.80
  13    3   12    39.30     6.00
 -13   -3  -12    34.60     3.90
  13    5  -14     3.90     2.10
 -13   -5   14     7.90     4.00
  13    5  -13     5.80     1.90
 -13   -5   13     6.30     2.00
  13    5  -12    12.70     2.30
 -13   -5   12    10.70     2.00
  13    5  -11    20.10     1.80
 -13   -5   11    18.40     1.40
  13    5  -10   168.80     6.10
 -13   -5   10   166.00     7.80
  13    5   -9    45.50     2.00
 -13   -5    9    47.30     1.80
  13    5   -8   131.90     4.60
 -13   -5    8   126.10     4.80
  13    5   -7    -1.40     0.60
 -13   -5    7     0.80     0.50
  13    5   -6     0.50     0.70
 -13   -5    6     0.40     0.40
  13    5   -5    17.70     1.10
 -13   -5    5    16.80     1.00
  13    5   -4   374.80    13.00
 -13   -5    4   388.30    12.40
  13    5   -3   151.00     4.80
 -13   -5    3   148.10     4.30
  13    5   -2    54.20     1.90
 -13   -5    2    56.10     1.90
  13    5   -1    15.10     0.80
 -13   -5    1    15.70     1.00
  13    5    0    37.90     1.30
 -13   -5    0    36.60     1.80
  13    5    1    30.00     1.10
 -13   -5   -1    30.30     2.20
  13    5    2   151.00     5.70
 -13   -5   -2   144.10     5.90
  13    5    3    63.10     2.80
 -13   -5   -3    57.90     3.40
  13    5    4    87.00     4.20
 -13   -5   -4    84.50     4.60
  13    5    5     2.90     0.70
 -13   -5   -5     1.50     1.10
  13    5    6    13.70     1.00
 -13   -5   -6    16.60     1.70
  13    5    7    29.80     2.70
 -13   -5   -7    32.70     2.70
  13    5    8    94.50     3.70
 -13   -5   -8    94.60     6.10
  13    5    9     6.40     2.80
 -13   -5   -9     4.80     1.30
  13    5   10    58.50     9.00
 -13   -5  -10    65.50     6.10
  13    5   11     1.20     2.60
 -13   -5  -11     4.80     3.30
  13    7  -11     8.90     2.60
 -13   -7   11     1.00     3.90
  13    7  -10     7.30     2.00
 -13   -7   10     7.80     1.80
  13    7   -9     5.60     2.50
 -13   -7    9     1.30     1.20
  13    7   -8     8.90     2.40
 -13   -7    8     3.30     1.00
  13    7   -7    34.90     4.10
 -13   -7    7    34.30     2.30
  13    7   -6    17.60     1.80
 -13   -7    6    15.80     1.30
  13    7   -5    11.50     1.60
 -13   -7    5     9.00     1.00
  13    7   -4     0.10     1.20
 -13   -7    4     1.30     0.70
  13    7   -3    -0.10     1.20
 -13   -7    3     0.00     0.80
  13    7   -2    -0.20     0.80
 -13   -7    2    -0.10     0.70
  13    7   -1    50.60     2.70
 -13   -7    1    51.40     2.50
  13    7    0    26.30     1.50
 -13   -7    0    26.50     2.00
  13    7    1    38.20     1.70
 -13   -7   -1    33.30     2.50
  13    7    2    -1.60     1.70
 -13   -7   -2     0.40     1.40
  13    7    3     6.10     1.80
 -13   -7   -3     5.70     1.70
  13    7    4     2.20     1.80
 -13   -7   -4    -0.60     1.40
  13    7    5    14.60     3.40
 -13   -7   -5    12.20     1.50
  13    7    6     3.40     4.70
 -13   -7   -6     6.10     1.80
  13    7    7    16.40     4.20
 -13   -7   -7    18.90     2.70
  13    7    8    -0.40     3.70
 -13   -7   -8    -2.60     3.40
 -13   -9    6     0.60     1.30
 -13   -9    5     1.60     1.60
 -13   -9    4     5.60     1.40
  13    9   -3    -1.60     1.80
 -13   -9    3    -0.80     1.10
  13    9   -2    13.70     2.40
 -13   -9    2    11.40     1.60
  13    9   -1    23.50     3.20
 -13   -9    1    18.80     3.10
  13    9    0     1.30     1.10
 -13   -9    0     1.60     2.10
  13    9    1    14.20     3.70
 -13   -9   -1    14.10     5.50
  13    9    2     4.70     3.90
 -13   -9   -2     2.10     1.90
  13    9    3     7.00     4.00
 -13   -9   -3     3.80     2.10
  14    0  -16    -0.30     1.60
  14    0  -15     0.00     0.90
  14    0  -14    70.00     3.80
  14    0  -13     0.10     0.90
  14    0  -12   166.00     6.80
  14    0  -11    -0.40     0.60
  14    0  -10   210.30     5.70
  14    0   -9    -1.30     0.40
  14    0   -8   268.90    10.60
  14    0   -7     0.40     0.60
  14    0   -6   494.50    11.20
  14    0   -5     0.00     0.40
  14    0   -4    84.20     2.20
  14    0   -3     0.30     0.60
  14    0   -2  1074.40    28.70
  14    0   -1     0.40     1.00
  14    0    0   203.80     6.80
  14    0    1    -1.40     1.20
  14    0    2    29.40     1.90
  14    0    3     0.70     0.70
  14    0    4   614.30    20.30
  14    0    5    -0.60     0.70
  14    0    6   228.90    10.40
  14    0    7    -0.20     0.80
  14    0    8   328.90    14.00
  14    0    9    -1.00     1.30
  14    0   10    92.20     5.30
  14    0   11    -0.30     1.20
  14    0   12   155.50     9.20
  14    0   13     0.50     1.90
  14    2  -16    17.80     2.10
 -14   -2   16    16.80     2.40
  14    2  -15     6.90     1.20
 -14   -2   15     7.60     1.60
  14    2  -14     1.60     0.70
 -14   -2   14     2.10     0.80
  14    2  -13     5.10     0.80
 -14   -2   13     4.90     0.80
  14    2  -12    13.10     1.10
 -14   -2   12    14.10     0.90
  14    2  -11    13.00     1.10
 -14   -2   11    13.00     0.80
  14    2  -10    20.20     1.30
 -14   -2   10    20.80     1.30
  14    2   -9     7.80     0.70
 -14   -2    9     4.30     0.80
  14    2   -8     1.60     0.50
 -14   -2    8     1.10     0.60
  14    2   -7    -1.00     0.60
 -14   -2    7     1.00     0.50
  14    2   -6    62.30     1.90
 -14   -2    6    62.80     2.10
  14    2   -5    -0.10     0.50
 -14   -2    5     1.30     0.80
  14    2   -4   123.60     2.90
 -14   -2    4   129.80     4.30
  14    2   -3    21.70     0.70
 -14   -2    3    19.50     1.50
  14    2   -2    17.10     0.80
 -14   -2    2    15.70     1.30
  14    2   -1    43.80     1.40
 -14   -2    1    46.00     1.70
  14    2    0     4.90     0.80
 -14   -2    0     2.40     0.70
  14    2    1    28.50     1.30
 -14   -2   -1    27.50     1.20
  14    2    2    43.20     2.30
 -14   -2   -2    40.40     1.50
  14    2    3   120.20     4.60
 -14   -2   -3   126.60     3.60
  14    2    4    29.90     1.90
 -14   -2   -4    32.50     1.30
  14    2    5    33.60     2.50
 -14   -2   -5    30.90     2.20
  14    2    6     4.60     1.30
 -14   -2   -6     5.80     1.20
  14    2    7     2.90     1.50
 -14   -2   -7     3.80     1.10
  14    2    8    33.60     2.70
 -14   -2   -8    38.20     2.80
  14    2    9    19.90     2.70
 -14   -2   -9    20.30     1.80
  14    2   10     0.50     2.00
 -14   -2  -10     1.70     1.40
  14    2   11     9.70     2.30
 -14   -2  -11     9.70     2.00
  14    2   12    -1.80     2.00
 -14   -2  -12     0.70     1.60
  14    4  -15    -2.60     2.40
 -14   -4   15    -0.80     3.40
  14    4  -14    44.20     4.00
 -14   -4   14    37.70     5.70
  14    4  -13    -0.60     1.50
 -14   -4   13    -0.10     1.40
  14    4  -12    24.90     1.40
 -14   -4   12    24.60     1.10
  14    4  -11    41.00     1.80
 -14   -4   11    40.60     1.40
  14    4  -10    50.00     2.20
 -14   -4   10    49.30     1.40
  14    4   -9     8.00     0.70
 -14   -4    9     7.90     0.60
  14    4   -8    27.80     1.30
 -14   -4    8    28.50     1.10
  14    4   -7    26.60     1.30
 -14   -4    7    27.80     1.10
  14    4   -6    40.70     1.60
 -14   -4    6    39.40     1.30
  14    4   -5    46.50     1.70
 -14   -4    5    46.90     1.40
  14    4   -4   263.60     6.90
 -14   -4    4   265.30     6.50
  14    4   -3    39.20     1.30
 -14   -4    3    38.50     1.30
  14    4   -2   168.60     4.20
 -14   -4    2   168.00     4.30
  14    4   -1     1.80     0.60
 -14   -4    1     1.70     0.80
  14    4    0   107.10     2.80
 -14   -4    0    99.00     6.10
  14    4    1    46.40     2.00
 -14   -4   -1    38.10     3.30
  14    4    2   187.50     5.20
 -14   -4   -2   162.10     9.60
  14    4    3    78.20     4.30
 -14   -4   -3    78.40     3.50
  14    4    4    80.70     3.20
 -14   -4   -4    70.80     4.00
  14    4    5     2.40     0.70
 -14   -4   -5     2.10     0.80
  14    4    6    64.40     3.30
 -14   -4   -6    63.80     3.80
  14    4    7    39.20     2.40
 -14   -4   -7    37.30     2.70
  14    4    8    60.60     3.90
 -14   -4   -8    50.50     3.30
  14    4    9     3.00     2.30
 -14   -4   -9     4.80     1.40
  14    4   10    26.50     3.70
 -14   -4  -10    25.10     2.80
  14    4   11     5.90     3.70
 -14   -4  -11     4.90     3.70
  14    6  -13     9.70     2.60
 -14   -6   13     5.50     3.30
  14    6  -12    17.00     2.30
 -14   -6   12    20.20     4.10
  14    6  -11     2.40     1.50
 -14   -6   11    -1.00     1.30
  14    6  -10   112.00     6.50
 -14   -6   10   107.10     5.60
  14    6   -9    49.10     2.40
 -14   -6    9    46.50     2.80
  14    6   -8     0.70     0.80
 -14   -6    8     0.30     0.70
  14    6   -7    59.70     3.30
 -14   -6    7    54.50     2.40
  14    6   -6    -0.50     0.70
 -14   -6    6     0.20     0.60
  14    6   -5     0.70     0.90
 -14   -6    5    -0.20     0.60
  14    6   -4   128.00     6.30
 -14   -6    4   120.50     5.70
  14    6   -3   107.30     4.50
 -14   -6    3   108.20     4.60
  14    6   -2    25.90     1.60
 -14   -6    2    23.30     1.30
  14    6   -1     1.30     0.70
 -14   -6    1     2.80     0.90
  14    6    0    76.10     3.00
 -14   -6    0    76.00     4.00
  14    6    1     6.20     0.60
 -14   -6   -1     5.30     1.00
  14    6    2   117.40     5.70
 -14   -6   -2   112.90     5.40
  14    6    3    15.70     1.90
 -14   -6   -3    20.40     2.10
  14    6    4    30.20     2.60
 -14   -6   -4    32.50     2.80
  14    6    5    52.90     4.10
 -14   -6   -5    45.80     3.80
  14    6    6    35.30     5.20
 -14   -6   -6    25.30     2.30
  14    6    7     3.70     2.30
 -14   -6   -7     1.90     1.50
  14    6    8    25.90     4.30
 -14   -6   -8    16.30     2.50
  14    6    9     6.60     3.00
 -14   -6   -9    11.90     4.00
 -14   -8    9     3.80     3.90
  14    8   -8    -0.60     1.90
 -14   -8    8    -0.10     1.30
  14    8   -7     3.80     3.10
 -14   -8    7     4.10     1.20
  14    8   -6    -2.50     2.40
 -14   -8    6    -1.10     1.00
  14    8   -5     0.50     1.30
 -14   -8    5     1.20     1.30
  14    8   -4     9.40     1.60
 -14   -8    4    11.00     1.50
  14    8   -3     0.00     1.20
 -14   -8    3     0.20     1.10
  14    8   -2     3.50     1.40
 -14   -8    2     2.00     1.30
  14    8   -1     5.70     1.00
 -14   -8    1     6.50     1.60
  14    8    0     3.00     0.90
 -14   -8    0     0.40     2.00
  14    8    1     0.10     1.90
 -14   -8   -1     1.00     1.60
  14    8    2    30.60     5.10
 -14   -8   -2    30.80     3.40
  14    8    3     1.30     2.40
 -14   -8   -3     3.80     2.70
  14    8    4     7.00     3.50
 -14   -8   -4     6.20     3.60
  14    8    5    -1.40     2.00
 -14   -8   -5     0.60     1.80
  14    8    6     1.80     3.80
 -14   -8   -6     1.40     2.50
  15    1  -16    60.70     7.60
 -15   -1   16    65.00     6.10
  15    1  -15     0.60     1.00
 -15   -1   15    -1.30     1.50
  15    1  -14     3.20     1.00
 -15   -1   14     3.70     0.90
  15    1  -13     0.50     0.90
 -15   -1   13     2.20     0.80
  15    1  -12   183.00     8.50
 -15   -1   12   190.60     5.90
  15    1  -11    22.80     1.40
 -15   -1   11    23.30     1.00
  15    1  -10   155.20     4.90
 -15   -1   10   163.40     6.30
  15    1   -9    11.90     0.90
 -15   -1    9    11.60     0.80
  15    1   -8    12.50     1.00
 -15   -1    8    12.10     0.80
  15    1   -7     4.70     0.70
 -15   -1    7     4.90     0.60
  15    1   -6   198.60     4.90
 -15   -1    6   198.50     5.60
  15    1   -5   199.30     4.50
 -15   -1    5   199.50     5.00
  15    1   -4    45.00     1.30
 -15   -1    4    44.30     1.60
  15    1   -3     0.50     0.40
 -15   -1    3     0.20     0.80
  15    1   -2   262.50     6.10
 -15   -1    2   275.80    10.50
  15    1   -1     8.30     1.00
 -15   -1    1     8.90     0.90
  15    1    0   224.60     9.70
 -15   -1    0   214.60     5.60
  15    1    1     3.20     1.60
 -15   -1   -1     1.30     0.50
  15    1    2   161.10    10.90
 -15   -1   -2   166.20     4.60
  15    1    3     3.30     1.50
 -15   -1   -3     1.80     0.90
  15    1    4   348.10    22.00
 -15   -1   -4   366.50    13.70
  15    1    5    27.10     3.50
 -15   -1   -5    28.90     2.00
  15    1    6    33.90     2.30
 -15   -1   -6    33.20     2.30
  15    1    7    54.20     2.80
 -15   -1   -7    52.90     3.00
  15    1    8    39.20     2.20
 -15   -1   -8    42.10     3.10
  15    1    9    13.20     1.50
 -15   -1   -9     8.00     1.60
  15    1   10    93.80     6.00
 -15   -1  -10    99.50     8.20
  15    1   11    17.20     2.20
 -15   -1  -11    18.40     2.80
  15    1   12    10.60     2.90
 -15   -1  -12     7.80     2.20
  15    3  -15     0.50     1.60
 -15   -3   15    -0.40     2.30
  15    3  -14    49.30     4.00
 -15   -3   14    50.60     5.60
  15    3  -13     1.50     0.80
 -15   -3   13    -0.10     0.50
  15    3  -12     1.00     0.90
 -15   -3   12     1.60     1.00
  15    3  -11     9.40     0.90
 -15   -3   11    10.20     1.00
  15    3  -10    10.00     0.90
 -15   -3   10    10.50     1.00
  15    3   -9     6.50     0.80
 -15   -3    9     6.10     1.00
  15    3   -8   145.20     4.90
 -15   -3    8   144.80     5.30
  15    3   -7    12.00     0.90
 -15   -3    7    11.30     1.00
  15    3   -6    14.40     1.00
 -15   -3    6    18.20     1.20
  15    3   -5     7.80     0.80
 -15   -3    5     8.70     1.00
  15    3   -4     5.90     0.50
 -15   -3    4     8.30     1.10
  15    3   -3    16.20     0.70
 -15   -3    3    15.60     1.20
  15    3   -2   241.90     5.50
 -15   -3    2   236.80     9.10
  15    3   -1     3.10     0.60
 -15   -3    1     1.50     1.50
  15    3    0    10.60     0.80
 -15   -3    0    11.00     2.10
  15    3    1     9.90     0.90
 -15   -3   -1    11.20     1.20
  15    3    2    26.80     1.50
 -15   -3   -2    26.80     2.00
  15    3    3    12.80     1.10
 -15   -3   -3    13.00     0.70
  15    3    4    73.80     3.60
 -15   -3   -4    78.10     2.40
  15    3    5     8.80     1.50
 -15   -3   -5     9.30     0.50
  15    3    6     1.20     1.10
 -15   -3   -6     2.30     0.30
  15    3    7     8.00     1.40
 -15   -3   -7    10.90     0.40
  15    3    8     2.90     1.80
 -15   -3   -8     3.10     0.30
  15    3    9    -0.50     1.60
 -15   -3   -9     1.30     0.40
  15    3   10    31.00     3.60
 -15   -3  -10    36.20     3.10
  15    3   11    -2.80     2.70
 -15   -3  -11     3.70     1.70
  15    3   12    -2.90     2.50
 -15   -3  -12    -4.90     3.60
  15    5  -14     1.60     1.70
 -15   -5   14     3.00     4.10
  15    5  -13     7.40     1.90
 -15   -5   13     8.40     2.60
  15    5  -12    36.40     2.90
 -15   -5   12    29.00     3.10
  15    5  -11    13.90     1.10
 -15   -5   11    13.40     0.80
  15    5  -10    91.50     4.40
 -15   -5   10    94.90     3.40
  15    5   -9     7.60     0.90
 -15   -5    9     7.90     0.70
  15    5   -8    81.60     3.60
 -15   -5    8    90.00     3.60
  15    5   -7    28.50     1.90
 -15   -5    7    32.00     1.40
  15    5   -6    29.90     1.60
 -15   -5    6    29.10     1.30
  15    5   -5    48.30     2.30
 -15   -5    5    46.20     1.90
  15    5   -4   503.10    17.00
 -15   -5    4   493.60    15.30
  15    5   -3    12.70     0.80
 -15   -5    3    11.10     0.90
  15    5   -2    31.70     1.30
 -15   -5    2    31.40     1.50
  15    5   -1     7.80     0.70
 -15   -5    1    10.70     1.10
  15    5    0    16.90     0.90
 -15   -5    0    12.70     1.30
  15    5    1    15.90     1.20
 -15   -5   -1    17.10     2.70
  15    5    2   270.50    12.10
 -15   -5   -2   283.00    21.20
  15    5    3    55.50     2.30
 -15   -5   -3    57.30     3.60
  15    5    4     0.40     0.70
 -15   -5   -4     2.30     1.10
  15    5    5    29.70     2.80
 -15   -5   -5    28.00     2.30
  15    5    6    70.60     3.20
 -15   -5   -6    73.40     6.00
  15    5    7    19.60     1.40
 -15   -5   -7    21.20     2.00
  15    5    8   116.80    12.00
 -15   -5   -8    96.70     7.30
  15    5    9     6.40     3.50
 -15   -5   -9     3.90     1.50
  15    5   10    44.00     8.20
 -15   -5  -10    47.60     9.50
  15    7  -11    16.80     4.20
 -15   -7   11     8.90     2.20
  15    7  -10    -0.10     1.90
 -15   -7   10     0.90     1.70
  15    7   -9    13.30     2.40
 -15   -7    9    14.50     2.40
  15    7   -8    10.30     2.10
 -15   -7    8    12.40     2.10
  15    7   -7     2.20     1.00
 -15   -7    7     0.30     0.90
  15    7   -6     1.20     0.90
 -15   -7    6     1.30     0.80
  15    7   -5    -0.40     0.90
 -15   -7    5     0.70     0.90
  15    7   -4     1.90     0.90
 -15   -7    4     1.70     0.80
  15    7   -3    35.80     3.00
 -15   -7    3    36.00     2.10
  15    7   -2    18.10     1.40
 -15   -7    2    18.70     1.40
  15    7   -1    10.10     1.20
 -15   -7    1     7.60     1.50
  15    7    0     0.90     0.60
 -15   -7    0     1.50     1.00
  15    7    1     0.50     1.40
 -15   -7   -1     2.60     1.60
  15    7    2    -0.40     1.40
 -15   -7   -2     0.90     1.60
  15    7    3    15.70     2.30
 -15   -7   -3    14.00     1.90
  15    7    4    10.10     2.60
 -15   -7   -4    16.20     2.80
  15    7    5    36.30     5.60
 -15   -7   -5    36.80     4.90
  15    7    6     4.60     3.60
 -15   -7   -6     5.80     1.80
  15    7    7     5.20     3.70
 -15   -7   -7     0.90     3.10
  15    9   -5     1.50     1.50
 -15   -9    5     2.60     1.60
  15    9   -4     3.90     2.20
 -15   -9    4     3.90     2.10
  15    9   -3    18.80     2.90
 -15   -9    3    16.80     2.90
  15    9   -2     1.90     1.70
 -15   -9    2     0.80     2.20
 -15   -9    1    30.20     3.60
  15    9    0    32.50     6.20
 -15   -9    0    28.90     4.80
  15    9    1     0.70     3.00
 -15   -9   -1    -1.10     3.30
  15    9    2    11.30     3.40
 -15   -9   -2    20.30     5.50
  16    0  -16    67.50     6.80
  16    0  -15    -1.60     2.00
  16    0  -14    19.10     1.60
  16    0  -13    -0.50     0.80
  16    0  -12    42.40     1.90
  16    0  -11     0.20     0.60
  16    0  -10   226.60     8.70
  16    0   -9     0.20     1.00
  16    0   -8   100.70     4.10
  16    0   -7     0.90     0.40
  16    0   -6    70.40     2.10
  16    0   -5     0.60     0.40
  16    0   -4   929.60    19.90
  16    0   -3    -0.30     0.60
  16    0   -2   457.50    12.30
  16    0   -1    -0.50     1.00
  16    0    0    35.60     1.90
  16    0    1     0.60     0.70
  16    0    2   228.30    11.20
  16    0    3    -0.30     0.80
  16    0    4   600.00    25.00
  16    0    5     0.10     0.90
  16    0    6    39.60     2.70
  16    0    7    -1.00     1.20
  16    0    8   305.30    17.40
  16    0    9    -0.90     1.10
  16    0   10   359.20    17.60
  16    0   11     0.80     1.20
  16    0   12    21.90     2.80
  16    2  -16     8.40     4.40
 -16   -2   16     0.60     2.00
  16    2  -15     0.20     1.70
 -16   -2   15     2.00     1.50
  16    2  -14    -1.00     1.20
 -16   -2   14     0.40     2.80
  16    2  -13    12.10     1.30
 -16   -2   13    11.80     2.20
  16    2  -12    36.40     2.20
 -16   -2   12    39.00     2.30
  16    2  -11   126.20     5.30
 -16   -2   11   126.10     5.20
  16    2  -10     0.80     0.70
 -16   -2   10    -0.40     0.70
  16    2   -9    16.30     1.00
 -16   -2    9    15.50     1.10
  16    2   -8    -1.00     0.60
 -16   -2    8    -0.40     0.50
  16    2   -7    24.90     1.30
 -16   -2    7    23.20     1.20
  16    2   -6     3.50     0.70
 -16   -2    6     2.10     0.60
  16    2   -5    59.90     1.90
 -16   -2    5    59.90     2.40
  16    2   -4     0.60     0.30
 -16   -2    4     0.90     0.80
  16    2   -3     6.70     0.50
 -16   -2    3     8.20     1.00
  16    2   -2     1.00     0.50
 -16   -2    2    -0.70     0.80
  16    2   -1    62.80     2.20
 -16   -2    1    73.50     3.00
  16    2    0   106.20     3.20
 -16   -2    0   101.50     3.10
  16    2    1    54.60     2.30
 -16   -2   -1    49.20     1.80
  16    2    2    40.30     2.10
 -16   -2   -2    39.70     1.70
  16    2    3     3.30     1.10
 -16   -2   -3     3.90     0.70
  16    2    4     2.90     1.10
 -16   -2   -4     2.20     0.60
  16    2    5     6.70     1.30
 -16   -2   -5     6.90     0.80
  16    2    6    28.90     2.20
 -16   -2   -6    28.40     2.00
  16    2    7    28.70     2.10
 -16   -2   -7    32.10     2.70
  16    2    8     0.80     1.20
 -16   -2   -8     1.40     1.10
  16    2    9     2.30     1.40
 -16   -2   -9     1.90     1.30
  16    2   10     0.60     2.10
 -16   -2  -10     2.00     1.60
  16    2   11     4.40     4.10
 -16   -2  -11     3.90     1.90
  16    2   12    11.00     4.00
 -16   -2  -12    16.10     3.00
  16    4  -14    11.40     2.20
  16    4  -13     9.40     1.70
 -16   -4   13    10.70     2.10
  16    4  -12    56.90     3.20
 -16   -4   12    54.40     5.20
  16    4  -11     8.50     1.00
 -16   -4   11     8.70     1.40
  16    4  -10    78.00     2.90
 -16   -4   10    74.80     4.00
  16    4   -9    44.70     2.50
 -16   -4    9    48.20     2.40
  16    4   -8    39.40     2.10
 -16   -4    8    45.80     2.60
  16    4   -7     7.20     0.90
 -16   -4    7     4.60     0.80
  16    4   -6    31.30     1.50
 -16   -4    6    33.20     1.90
  16    4   -5    29.30     1.40
 -16   -4    5    27.10     2.20
  16    4   -4     9.40     0.70
 -16   -4    4    10.50     1.00
  16    4   -3   117.90     3.00
 -16   -4    3   120.70     5.10
  16    4   -2    19.10     0.90
 -16   -4    2    19.20     1.70
  16    4   -1    56.70     1.90
 -16   -4    1    69.10     4.30
  16    4    0   202.50     6.50
 -16   -4    0   199.60    11.30
  16    4    1    34.30     1.40
 -16   -4   -1    25.30     3.10
  16    4    2   107.30     4.30
 -16   -4   -2   115.80     6.60
  16    4    3     2.20     0.70
 -16   -4   -3     2.00     1.00
  16    4    4   149.50     6.20
 -16   -4   -4   143.20     8.00
  16    4    5    50.70     2.60
 -16   -4   -5    47.20     2.50
  16    4    6    41.00     2.60
 -16   -4   -6    44.50     3.70
  16    4    7    18.60     1.50
 -16   -4   -7    14.20     1.80
  16    4    8    18.30     1.90
 -16   -4   -8    19.20     2.20
  16    4    9     8.00     2.90
 -16   -4   -9    10.60     2.00
  16    4   10    42.00     5.90
 -16   -4  -10    40.70     4.70
  16    4   11     8.90     3.60
 -16   -4  -11    16.80     4.00
  16    6  -12    27.80     3.20
 -16   -6   12    28.40     4.60
  16    6  -11     4.00     2.10
 -16   -6   11     0.20     1.50
  16    6  -10     0.90     1.50
 -16   -6   10    -0.20     1.20
  16    6   -9    34.70     2.50
 -16   -6    9    36.00     1.90
  16    6   -8     4.50     1.00
 -16   -6    8     3.60     0.80
  16    6   -7     1.40     0.90
 -16   -6    7     1.60     0.70
  16    6   -6    55.20     2.80
 -16   -6    6    56.70     2.70
  16    6   -5    17.50     1.30
 -16   -6    5    15.60     1.30
  16    6   -4    17.00     1.40
 -16   -6    4    19.20     1.20
  16    6   -3   194.90     8.30
 -16   -6    3   190.10     8.10
  16    6   -2    -0.70     0.70
 -16   -6    2     0.20     0.80
  16    6   -1     2.00     0.60
 -16   -6    1     3.20     1.10
  16    6    0    77.20     3.10
 -16   -6    0    69.70     3.40
  16    6    1     5.20     0.90
 -16   -6   -1     5.80     1.20
  16    6    2    21.30     2.40
 -16   -6   -2    14.60     2.10
  16    6    3    45.20     2.70
 -16   -6   -3    43.70     3.50
  16    6    4    16.60     1.40
 -16   -6   -4    17.40     2.10
  16    6    5    11.00     2.90
 -16   -6   -5     2.80     1.40
  16    6    6    97.70    11.20
 -16   -6   -6    94.30     8.20
  16    6    7    -0.60     2.40
 -16   -6   -7     1.70     1.70
  16    6    8     7.20     3.70
 -16   -6   -8     5.90     1.80
  16    6    9    54.30     9.70
 -16   -6   -9    44.10     9.40
  16    8   -9    -1.60     3.10
  16    8   -8     4.60     2.00
 -16   -8    8     9.50     2.60
  16    8   -7    -0.90     2.50
 -16   -8    7     4.20     2.20
  16    8   -6    15.50     3.10
 -16   -8    6    12.10     1.70
  16    8   -5    -0.10     1.60
 -16   -8    5    -0.60     1.20
  16    8   -4     5.40     1.30
 -16   -8    4     5.40     1.50
  16    8   -3     1.50     1.20
 -16   -8    3    -0.40     1.30
  16    8   -2    -0.20     1.00
 -16   -8    2    -1.30     1.70
  16    8   -1     3.10     1.00
 -16   -8    1    -0.30     1.40
  16    8    0    30.40     2.20
 -16   -8    0    24.50     3.00
  16    8    1     4.90     2.40
 -16   -8   -1     1.70     1.80
  16    8    2     2.00     3.40
 -16   -8   -2    -1.50     1.90
  16    8    3    -1.20     3.10
 -16   -8   -3     1.40     3.00
  16    8    4    -2.60     2.50
 -16   -8   -4    -0.50     1.90
  16    8    5    -2.10     2.80
 -16   -8   -5     1.00     2.90
  17    1  -16    14.40     4.80
 -17   -1   16    15.30     2.90
  17    1  -15    -0.60     2.40
 -17   -1   15     5.40     2.70
  17    1  -14     6.70     1.30
 -17   -1   14     3.70     3.00
  17    1  -13     0.70     0.90
 -17   -1   13     0.40     0.50
  17    1  -12    32.50     2.10
 -17   -1   12    31.40     2.30
  17    1  -11    -0.40     0.70
 -17   -1   11     1.40     0.90
  17    1  -10    54.20     2.90
 -17   -1   10    57.40     3.00
  17    1   -9    31.90     1.70
 -17   -1    9    33.60     1.60
  17    1   -8    40.80     1.90
 -17   -1    8    40.40     1.80
  17    1   -7    37.80     1.60
 -17   -1    7    42.00     1.70
  17    1   -6    96.00     2.60
 -17   -1    6    96.70     2.80
  17    1   -5    14.50     1.00
 -17   -1    5    16.20     1.00
  17    1   -4   116.80     2.90
 -17   -1    4   124.40     3.60
  17    1   -3     0.80     0.50
 -17   -1    3     1.50     0.90
  17    1   -2    47.20     1.90
 -17   -1    2    43.90     1.90
  17    1   -1    51.90     2.00
 -17   -1    1    48.40     2.00
  17    1    0     0.10     0.60
 -17   -1    0     0.90     0.70
  17    1    1    23.60     2.10
 -17   -1   -1    16.70     1.20
  17    1    2   451.10    26.50
 -17   -1   -2   450.00    12.70
  17    1    3    -0.50     1.30
 -17   -1   -3     0.90     0.60
  17    1    4    99.40     6.40
 -17   -1   -4    94.60     5.10
  17    1    5    22.70     3.20
 -17   -1   -5    22.80     1.70
  17    1    6    39.30     2.50
 -17   -1   -6    43.20     3.00
  17    1    7    -0.40     1.10
 -17   -1   -7     0.20     1.30
  17    1    8   108.60     7.50
 -17   -1   -8   104.70     7.00
  17    1    9     2.40     1.90
 -17   -1   -9     1.90     1.60
  17    1   10    27.20     3.10
 -17   -1  -10    24.70     2.80
  17    1   11    14.00     3.00
 -17   -1  -11     5.90     2.50
  17    1   12    31.60     6.30
 -17   -1  -12    18.60     2.80
  17    3  -15     3.30     1.90
 -17   -3   15     2.70     3.40
  17    3  -14    -1.30     1.80
 -17   -3   14     2.50     2.30
  17    3  -13     5.50     1.00
 -17   -3   13     4.90     2.00
  17    3  -12     4.00     1.00
 -17   -3   12     4.40     1.00
  17    3  -11    30.70     1.80
 -17   -3   11    35.40     2.40
  17    3  -10   105.20     4.30
 -17   -3   10    92.90     4.20
  17    3   -9    20.10     1.20
 -17   -3    9    20.30     1.30
  17    3   -8    17.80     1.20
 -17   -3    8    18.70     1.30
  17    3   -7    37.70     1.70
 -17   -3    7    40.60     2.10
  17    3   -6    51.60     2.00
 -17   -3    6    51.10     2.50
  17    3   -5     0.10     0.60
 -17   -3    5     1.60     0.70
  17    3   -4    82.20     2.30
 -17   -3    4    77.80     4.70
  17    3   -3    51.90     1.40
 -17   -3    3    52.50     3.00
  17    3   -2    -0.30     0.50
 -17   -3    2     1.20     1.60
  17    3   -1     3.00     0.70
 -17   -3    1     5.10     1.90
  17    3    0    69.10     2.70
 -17   -3    0    71.70     4.60
  17    3    1    13.70     0.90
 -17   -3   -1    14.60     1.50
  17    3    2    59.80     2.80
 -17   -3   -2    66.50     2.60
  17    3    3     1.70     0.70
 -17   -3   -3     1.80     0.50
  17    3    4     6.40     1.20
 -17   -3   -4     7.30     0.60
  17    3    5     6.10     1.70
 -17   -3   -5     6.50     0.60
  17    3    6     6.30     1.50
 -17   -3   -6     4.10     0.40
  17    3    7     4.80     1.50
 -17   -3   -7     2.40     0.40
  17    3    8    15.30     2.40
 -17   -3   -8    12.30     0.50
  17    3    9    13.90     3.10
 -17   -3   -9    10.50     1.80
  17    3   10     3.70     2.10
 -17   -3  -10     0.90     2.00
  17    3   11    17.80     4.70
 -17   -3  -11    12.60     2.60
  17    5  -13     6.10     2.20
 -17   -5   13    -0.30     1.70
  17    5  -12    29.00     3.20
 -17   -5   12    23.80     3.10
  17    5  -11    -0.50     1.80
 -17   -5   11     0.00     1.40
  17    5  -10     1.60     1.00
 -17   -5   10     1.60     1.60
  17    5   -9    -0.20     1.00
 -17   -5    9    -1.60     1.20
  17    5   -8    55.40     3.00
 -17   -5    8    63.40     3.60
  17    5   -7     2.50     0.80
 -17   -5    7     2.40     1.00
  17    5   -6   158.90     7.40
 -17   -5    6   162.90     5.40
  17    5   -5    20.90     1.20
 -17   -5    5    20.00     1.10
  17    5   -4    49.00     2.00
 -17   -5    4    51.80     2.50
  17    5   -3     4.90     0.60
 -17   -5    3     4.20     1.20
  17    5   -2   113.30     3.40
 -17   -5    2   103.60     4.90
  17    5   -1    25.90     1.30
 -17   -5    1    25.00     2.40
  17    5    0   121.40     6.10
 -17   -5    0   119.30     7.10
  17    5    1    12.40     1.10
 -17   -5   -1    14.40     2.50
  17    5    2    14.60     1.20
 -17   -5   -2    14.30     1.90
  17    5    3     2.40     1.40
 -17   -5   -3     3.10     1.20
  17    5    4    46.70     2.70
 -17   -5   -4    39.80     3.20
  17    5    5    15.70     1.30
 -17   -5   -5    14.30     1.80
  17    5    6    87.50     4.70
 -17   -5   -6    84.30     7.80
  17    5    7     1.10     0.90
 -17   -5   -7     2.40     1.50
  17    5    8    -0.70     3.20
 -17   -5   -8     0.80     1.80
  17    5    9    12.50     4.90
 -17   -5   -9    11.60     2.40
  17    7  -10     1.50     3.30
 -17   -7   10    -0.90     1.80
  17    7   -9    18.10     3.90
 -17   -7    9    19.70     3.20
  17    7   -8    13.70     2.90
 -17   -7    8    19.50     3.30
  17    7   -7    11.50     1.60
 -17   -7    7    11.40     2.10
  17    7   -6    -1.00     1.20
 -17   -7    6     0.70     0.80
  17    7   -5    22.90     2.00
 -17   -7    5    25.10     2.00
  17    7   -4    -0.30     1.20
 -17   -7    4    -1.10     1.00
  17    7   -3     7.20     1.60
 -17   -7    3     2.60     1.00
  17    7   -2     1.60     0.90
 -17   -7    2     2.20     1.10
  17    7   -1    24.60     1.70
 -17   -7    1    21.90     2.20
  17    7    0    -0.60     0.60
 -17   -7    0     0.80     1.60
  17    7    1    28.80     3.00
 -17   -7   -1    22.70     2.70
  17    7    2     5.80     1.80
 -17   -7   -2     3.50     2.40
  17    7    3    17.80     3.10
 -17   -7   -3    13.60     2.40
  17    7    4    -0.50     2.10
 -17   -7   -4    -1.10     2.00
  17    7    5     2.10     2.50
 -17   -7   -5     3.40     1.90
  17    7    6     7.90     4.00
 -17   -7   -6     0.60     2.00
  18    0  -16     1.80     3.00
  18    0  -15     2.70     2.30
  18    0  -14     3.40     2.10
  18    0  -13     2.20     1.60
  18    0  -12    50.60     2.90
  18    0  -11    -0.10     1.60
  18    0  -10     2.10     1.00
  18    0   -9     0.30     1.00
  18    0   -8     1.50     0.90
  18    0   -7    -0.20     0.30
  18    0   -6    52.30     1.60
  18    0   -5     0.20     0.40
  18    0   -4   106.00     3.50
  18    0   -3    -1.30     0.60
  18    0   -2     7.30     0.90
  18    0   -1    -1.00     0.70
  18    0    0    61.50     3.20
  18    0    1     1.20     0.90
  18    0    2   271.20    20.20
  18    0    3    -1.50     1.40
  18    0    4     7.30     1.30
  18    0    5    -2.10     1.30
  18    0    6     0.90     1.10
  18    0    7    -0.20     0.90
  18    0    8   189.50     9.00
  18    0    9    -0.30     1.60
  18    0   10     1.00     1.20
  18    0   11    -0.90     1.60
  18    2  -15    25.30     4.20
 -18   -2   15    40.50     6.20
  18    2  -14     4.90     1.60
 -18   -2   14     1.20     3.70
  18    2  -13    20.80     1.70
 -18   -2   13    20.10     2.30
  18    2  -12     5.80     1.10
 -18   -2   12     3.00     1.20
  18    2  -11    51.20     3.00
 -18   -2   11    49.30     2.40
  18    2  -10   122.80     4.80
 -18   -2   10   125.70     4.60
  18    2   -9   126.20     4.50
 -18   -2    9   123.80     4.50
  18    2   -8    28.40     1.50
 -18   -2    8    30.80     1.60
  18    2   -7    95.40     3.00
 -18   -2    7    96.70     4.10
  18    2   -6     0.50     0.70
 -18   -2    6    -1.00     0.60
  18    2   -5     1.50     0.70
 -18   -2    5     1.00     0.70
  18    2   -4    54.20     1.50
 -18   -2    4    54.90     3.10
  18    2   -3   111.10     2.80
 -18   -2    3   111.60     5.60
  18    2   -2    75.80     2.30
 -18   -2    2    70.00     3.90
  18    2   -1   135.10     3.90
 -18   -2    1   131.60     4.10
  18    2    0     4.60     0.70
 -18   -2    0     4.40     0.70
  18    2    1    17.20     1.30
 -18   -2   -1    18.20     1.20
  18    2    2    23.00     1.80
 -18   -2   -2    23.10     1.30
  18    2    3    92.10     4.50
 -18   -2   -3    91.60     3.30
  18    2    4    62.40     3.90
 -18   -2   -4    64.10     2.70
  18    2    5    53.50     3.20
 -18   -2   -5    55.30     2.40
  18    2    6    -0.60     1.50
 -18   -2   -6    -1.40     0.70
  18    2    7     9.90     1.70
 -18   -2   -7     8.20     0.90
  18    2    8     3.40     1.60
 -18   -2   -8     5.80     1.50
  18    2    9     3.50     1.90
 -18   -2   -9     2.80     1.60
  18    2   10    19.00     4.30
 -18   -2  -10    11.10     2.30
  18    2   11    31.30     5.80
 -18   -2  -11    25.90     4.50
  18    4  -14     3.50     2.20
 -18   -4   14     4.50     2.80
  18    4  -13     1.30     1.80
 -18   -4   13     0.00     1.30
  18    4  -12     3.50     1.50
 -18   -4   12     3.80     1.30
  18    4  -11    34.20     2.40
 -18   -4   11    34.90     3.10
  18    4  -10    51.30     2.90
 -18   -4   10    53.80     3.30
  18    4   -9     0.40     0.80
 -18   -4    9     1.80     1.40
  18    4   -8    -0.50     0.90
 -18   -4    8     0.80     1.00
  18    4   -7     0.20     0.70
 -18   -4    7     2.40     1.20
  18    4   -6    41.90     1.70
 -18   -4    6    37.30     2.20
  18    4   -5    41.10     2.00
 -18   -4    5    37.30     2.80
  18    4   -4   311.30     9.00
 -18   -4    4   316.80    16.60
  18    4   -3    40.50     1.30
 -18   -4    3    37.70     2.50
  18    4   -2    25.30     1.10
 -18   -4    2    24.80     2.20
  18    4   -1     1.70     0.60
 -18   -4    1     3.60     1.50
  18    4    0    22.30     1.60
 -18   -4    0    21.90     2.60
  18    4    1    28.30     1.80
 -18   -4   -1    29.20     2.30
  18    4    2    35.20     2.10
 -18   -4   -2    35.00     2.40
  18    4    3     0.40     0.70
 -18   -4   -3    -0.80     1.40
  18    4    4     7.00     1.00
 -18   -4   -4     8.10     1.40
  18    4    5    18.20     1.50
 -18   -4   -5    19.80     1.80
  18    4    6    75.90     3.80
 -18   -4   -6    82.20     5.30
  18    4    7    14.40     1.90
 -18   -4   -7    12.70     1.90
  18    4    8    44.90     3.70
 -18   -4   -8    46.50     5.20
  18    4    9    -3.30     3.10
 -18   -4   -9    -0.10     1.20
  18    4   10     9.60     3.00
 -18   -4  -10    11.40     4.90
  18    6  -12     2.50     2.60
 -18   -6   12     3.90     2.50
  18    6  -11    11.30     4.00
 -18   -6   11    12.80     2.60
  18    6  -10    12.60     3.50
 -18   -6   10     6.80     2.10
  18    6   -9     7.90     1.40
 -18   -6    9     5.60     1.70
  18    6   -8     3.00     1.30
 -18   -6    8     1.70     0.60
  18    6   -7     0.30     0.90
 -18   -6    7     0.00     0.70
  18    6   -6     5.30     1.10
 -18   -6    6     2.60     0.90
  18    6   -5    62.00     4.00
 -18   -6    5    58.80     2.70
  18    6   -4     2.50     1.30
 -18   -6    4     1.10     0.80
  18    6   -3    17.80     1.10
 -18   -6    3    16.90     1.40
  18    6   -2     7.40     0.90
 -18   -6    2     6.50     1.50
  18    6   -1    -0.40     0.60
 -18   -6    1    -1.60     1.20
  18    6    0     2.40     0.90
 -18   -6    0     3.60     1.80
  18    6    1    95.20     4.90
 -18   -6   -1    84.00     7.10
  18    6    2     3.10     0.90
 -18   -6   -2     5.00     2.30
  18    6    3    10.80     1.40
 -18   -6   -3     8.50     1.70
  18    6    4    14.90     3.70
 -18   -6   -4    17.20     2.90
  18    6    5     5.90     3.10
 -18   -6   -5     1.20     1.30
  18    6    6     2.90     3.00
 -18   -6   -6     2.00     1.50
  18    6    7    20.20     4.40
 -18   -6   -7    17.50     3.00
  18    6    8     4.10     3.00
 -18   -6   -8     2.70     3.30
  18    8   -7    -0.30     1.90
 -18   -8    7     4.80     2.30
  18    8   -6     3.70     2.50
 -18   -8    6    -0.60     1.10
  18    8   -5     2.00     1.60
 -18   -8    5     3.10     1.80
  18    8   -4    -0.80     1.40
 -18   -8    4     3.20     1.80
  18    8   -3     0.80     1.50
 -18   -8    3     0.60     2.10
  18    8   -2    53.90     3.80
 -18   -8    2    45.10     5.10
  18    8   -1     7.50     1.40
 -18   -8    1     6.30     2.00
  18    8    0    10.50     3.20
 -18   -8    0    12.50     2.50
  18    8    1    -0.60     2.50
 -18   -8   -1     1.50     2.80
  18    8    2    -0.90     3.00
 -18   -8   -2     3.80     3.60
  18    8    3     1.40     2.90
 -18   -8   -3     1.10     2.40
  19    1  -15    30.00     6.20
 -19   -1   15    38.20     6.10
  19    1  -14    -1.50     1.50
 -19   -1   14    -0.10     2.60
  19    1  -13     5.80     1.70
 -19   -1   13     9.80     1.90
  19    1  -12    10.10     1.70
 -19   -1   12     7.30     1.70
  19    1  -11    -0.70     0.90
 -19   -1   11     0.60     1.10
  19    1  -10     5.70     1.00
 -19   -1   10     6.40     1.30
  19    1   -9    57.60     2.40
 -19   -1    9    57.30     2.10
  19    1   -8    -1.30     0.60
 -19   -1    8     0.90     0.50
  19    1   -7     2.00     0.80
 -19   -1    7     2.40     0.60
  19    1   -6    74.50     2.80
 -19   -1    6    76.00     3.10
  19    1   -5     4.40     0.30
 -19   -1    5     4.60     0.70
  19    1   -4    14.60     0.80
 -19   -1    4    12.60     0.90
  19    1   -3   280.00     7.80
 -19   -1    3   284.40     9.70
  19    1   -2     1.30     0.70
 -19   -1    2     1.50     1.00
  19    1   -1    37.50     1.80
 -19   -1    1    35.80     1.90
  19    1    0    19.50     1.80
 -19   -1    0    21.70     1.50
  19    1    1     0.50     1.70
 -19   -1   -1    -0.10     0.70
  19    1    2    64.50     5.60
 -19   -1   -2    66.40     2.80
  19    1    3    88.80     7.40
 -19   -1   -3    89.60     3.70
  19    1    4     3.10     1.70
 -19   -1   -4     3.00     0.90
  19    1    5     1.50     1.00
 -19   -1   -5     2.10     1.10
  19    1    6    50.90     3.80
 -19   -1   -6    51.00     3.40
  19    1    7     2.00     1.30
 -19   -1   -7     3.70     1.20
  19    1    8    83.60     6.20
 -19   -1   -8    76.10     6.30
  19    1    9    38.90     4.00
 -19   -1   -9    37.80     5.00
  19    1   10    -0.80     2.50
 -19   -1  -10     0.10     2.10
  19    1   11     6.00     3.50
 -19   -1  -11    -1.40     2.10
  19    3  -15    -0.80     2.40
 -19   -3   15     0.20     3.80
  19    3  -14     8.30     2.00
 -19   -3   14     4.80     1.80
  19    3  -13    50.80     6.30
 -19   -3   13    46.40     4.60
  19    3  -12    75.90     4.20
 -19   -3   12    66.30     4.70
  19    3  -11    69.80     3.80
 -19   -3   11    70.30     4.60
  19    3  -10    17.70     1.40
 -19   -3   10    15.20     1.50
  19    3   -9    25.20     1.50
 -19   -3    9    28.90     1.80
  19    3   -8     0.80     0.80
 -19   -3    8     1.50     1.10
  19    3   -7    79.20     3.60
 -19   -3    7    79.70     3.90
  19    3   -6    46.80     2.10
 -19   -3    6    49.70     2.50
  19    3   -5   117.60     3.50
 -19   -3    5   110.90     5.70
  19    3   -4     0.10     0.40
 -19   -3    4    -1.20     1.20
  19    3   -3     0.60     0.40
 -19   -3    3    -0.20     0.70
  19    3   -2    12.40     0.70
 -19   -3    2    10.90     1.90
  19    3   -1     0.60     0.90
 -19   -3    1     0.80     1.10
  19    3    0    59.80     2.40
 -19   -3    0    64.00     3.60
  19    3    1   116.20     4.30
 -19   -3   -1   111.50     4.90
  19    3    2    35.20     1.90
 -19   -3   -2    35.50     1.70
  19    3    3    12.50     1.20
 -19   -3   -3    13.00     1.00
  19    3    4     3.20     0.80
 -19   -3   -4     3.00     0.60
  19    3    5    66.50     3.90
 -19   -3   -5    64.10     2.90
  19    3    6    56.30     4.20
 -19   -3   -6    55.80     2.50
  19    3    7    34.00     4.20
 -19   -3   -7    39.60     1.70
  19    3    8    17.00     3.50
 -19   -3   -8    11.80     2.40
  19    3    9     0.70     2.80
 -19   -3   -9     0.70     1.70
  19    3   10     5.40     3.40
 -19   -3  -10     3.60     2.10
  19    5  -13     4.80     3.70
 -19   -5   13     1.70     2.00
  19    5  -12    10.40     3.60
 -19   -5   12     5.00     1.90
  19    5  -11    -0.90     4.00
 -19   -5   11     3.30     1.50
  19    5  -10     8.50     1.50
 -19   -5   10    12.00     2.00
  19    5   -9     3.90     1.20
 -19   -5    9     5.70     1.50
  19    5   -8    22.80     1.90
 -19   -5    8    24.20     1.90
  19    5   -7     2.60     0.80
 -19   -5    7     2.20     0.90
  19    5   -6     9.20     1.20
 -19   -5    6     7.90     1.30
  19    5   -5     2.00     0.80
 -19   -5    5     0.50     0.90
  19    5   -4    56.50     2.00
 -19   -5    4    53.50     3.00
  19    5   -3     1.10     0.60
 -19   -5    3     0.60     0.90
  19    5   -2   149.20     4.90
 -19   -5    2   143.00     9.60
  19    5   -1    12.90     1.00
 -19   -5    1     8.70     1.40
  19    5    0    -1.00     1.00
 -19   -5    0     1.60     1.20
  19    5    1     3.20     1.00
 -19   -5   -1     0.40     1.40
  19    5    2    50.90     3.60
 -19   -5   -2    43.50     3.00
  19    5    3    16.50     1.30
 -19   -5   -3    11.10     1.90
  19    5    4    64.70     3.70
 -19   -5   -4    71.70     4.90
  19    5    5     0.30     1.00
 -19   -5   -5     0.30     1.80
  19    5    6     7.90     1.50
 -19   -5   -6     6.70     1.90
  19    5    7     1.00     2.90
 -19   -5   -7     2.30     1.70
  19    5    8    14.10     3.60
 -19   -5   -8    10.60     2.20
  19    7  -10     5.30     3.60
 -19   -7   10     5.50     2.60
  19    7   -9     1.60     3.10
 -19   -7    9    -0.50     1.40
  19    7   -8    20.00     3.10
 -19   -7    8    25.40     3.20
  19    7   -7     3.60     1.70
 -19   -7    7    -0.60     2.20
  19    7   -6    -1.80     1.20
 -19   -7    6     0.90     1.40
  19    7   -5    44.70     3.50
 -19   -7    5    40.10     4.00
  19    7   -4    49.00     3.70
 -19   -7    4    48.60     3.10
  19    7   -3     5.90     1.20
 -19   -7    3     6.10     1.50
  19    7   -2    27.50     1.90
 -19   -7    2    25.20     3.90
  19    7   -1    12.80     1.30
 -19   -7    1    12.30     3.00
  19    7    0     1.80     1.40
 -19   -7    0     0.00     1.80
  19    7    1    74.80     7.70
 -19   -7   -1    70.80     7.00
  19    7    2     6.40     2.10
 -19   -7   -2     0.90     2.40
  19    7    3     8.20     3.10
 -19   -7   -3     3.70     1.80
  19    7    4     4.90     2.50
 -19   -7   -4     3.30     2.10
  19    7    5     9.60     3.80
 -19   -7   -5     8.70     2.50
  20    0  -15     1.40     2.70
  20    0  -14     3.90     2.40
  20    0  -13     0.60     1.70
  20    0  -12    13.00     2.00
  20    0  -11    -1.10     1.20
  20    0  -10    38.80     3.50
  20    0   -9    -0.10     1.10
  20    0   -8    18.20     1.30
  20    0   -7     0.50     0.70
  20    0   -6    16.60     0.70
  20    0   -5    -0.30     0.40
  20    0   -4     8.70     1.10
  20    0   -3     0.20     0.80
  20    0   -2     9.90     1.00
  20    0   -1     0.60     0.90
  20    0    0    89.20     5.00
  20    0    1    -0.50     1.00
  20    0    2     5.50     1.20
  20    0    3    -0.50     1.40
  20    0    4    19.80     3.00
  20    0    5    -0.50     2.20
  20    0    6    30.50     2.80
  20    0    7     0.00     1.60
  20    0    8     1.30     1.50
  20    0    9    -0.90     1.10
  20    0   10     0.30     1.80
  20    2  -15    31.00     6.90
 -20   -2   15    26.20     5.50
 -20   -2   14     2.70     1.60
  20    2  -13    10.90     2.00
 -20   -2   13    11.80     2.30
  20    2  -12     4.00     1.40
 -20   -2   12    -0.50     1.30
  20    2  -11   185.20     8.50
 -20   -2   11   180.60     9.70
  20    2  -10    26.50     1.60
 -20   -2   10    26.20     1.50
  20    2   -9    52.60     2.50
 -20   -2    9    51.10     2.70
  20    2   -8     4.20     0.80
 -20   -2    8     3.90     0.90
  20    2   -7    22.80     1.30
 -20   -2    7    20.80     1.50
  20    2   -6    91.80     3.00
 -20   -2    6    82.30     4.50
  20    2   -5   297.00     9.60
 -20   -2    5   280.80    15.40
  20    2   -4     2.20     0.40
 -20   -2    4     2.50     0.90
  20    2   -3   189.70     5.00
 -20   -2    3   172.80    13.70
  20    2   -2   174.80     5.00
 -20   -2    2   180.80     9.30
  20    2   -1     2.30     0.60
 -20   -2    1     3.60     0.80
  20    2    0     0.30     0.80
 -20   -2    0     0.20     0.70
  20    2    1   107.40     4.10
 -20   -2   -1   115.10     3.80
  20    2    2    73.80     3.60
 -20   -2   -2    88.40     3.20
  20    2    3   348.00    16.00
 -20   -2   -3   351.20    13.00
  20    2    4    25.90     2.30
 -20   -2   -4    27.70     1.70
  20    2    5     5.20     1.30
 -20   -2   -5     4.70     0.90
  20    2    6     0.90     1.80
 -20   -2   -6    -0.80     0.70
  20    2    7   133.60     8.80
 -20   -2   -7   128.90     8.60
  20    2    8     3.10     2.10
 -20   -2   -8    -1.30     1.80
  20    2    9    46.80     7.00
 -20   -2   -9    46.60     6.10
  20    2   10     3.00     3.30
 -20   -2  -10    -0.40     2.30
  20    4  -14     3.20     3.10
 -20   -4   14     3.10     1.40
  20    4  -13    47.00     8.70
 -20   -4   13    40.20     4.60
  20    4  -12    20.70     4.10
 -20   -4   12    16.40     2.40
  20    4  -11     1.00     1.20
 -20   -4   11    -0.30     1.60
  20    4  -10     6.30     1.40
 -20   -4   10     5.50     1.30
  20    4   -9     5.50     1.10
 -20   -4    9     5.00     1.10
  20    4   -8    37.70     1.80
 -20   -4    8    32.50     2.40
  20    4   -7    48.50     2.60
 -20   -4    7    50.80     2.80
  20    4   -6     1.90     0.70
 -20   -4    6     2.80     0.90
  20    4   -5    29.00     1.70
 -20   -4    5    26.20     2.60
  20    4   -4     0.70     0.50
 -20   -4    4    -0.20     1.60
  20    4   -3    31.00     1.20
 -20   -4    3    30.20     2.10
  20    4   -2    28.80     1.30
 -20   -4    2    30.20     2.30
  20    4   -1    81.50     3.60
 -20   -4    1    81.00     8.70
  20    4    0    29.10     1.80
 -20   -4    0    25.00     1.90
  20    4    1    17.90     1.40
 -20   -4   -1    19.00     2.30
  20    4    2     8.20     1.00
 -20   -4   -2     7.10     1.40
  20    4    3     0.50     1.00
 -20   -4   -3     0.00     1.20
  20    4    4    23.00     1.80
 -20   -4   -4    25.50     2.50
  20    4    5    67.00     4.50
 -20   -4   -5    68.20     5.40
  20    4    6     0.30     1.30
 -20   -4   -6     1.10     1.90
  20    4    7     2.30     1.40
 -20   -4   -7     0.10     1.40
  20    4    8     7.00     3.80
 -20   -4   -8    14.20     3.00
  20    4    9     4.90     5.20
 -20   -4   -9     1.50     2.00
  20    6  -11     1.10     1.90
 -20   -6   11     0.60     2.60
  20    6  -10     2.00     2.10
 -20   -6   10    -2.50     1.60
  20    6   -9     0.30     2.00
 -20   -6    9     0.10     1.80
  20    6   -8     2.90     1.40
 -20   -6    8     0.00     1.50
  20    6   -7    32.80     2.80
 -20   -6    7    30.50     2.80
  20    6   -6     0.30     1.10
 -20   -6    6     1.20     1.00
  20    6   -5    16.20     1.60
 -20   -6    5    19.80     1.90
  20    6   -4     5.30     1.00
 -20   -6    4     5.00     1.50
  20    6   -3     1.90     0.70
 -20   -6    3     4.70     1.80
  20    6   -2     5.70     0.80
 -20   -6    2     4.30     1.50
  20    6   -1    46.60     2.30
 -20   -6    1    36.00     3.40
  20    6    0     8.20     1.10
 -20   -6    0    16.20     2.30
  20    6    1    10.20     1.40
 -20   -6   -1     6.20     2.30
  20    6    2     6.10     1.40
 -20   -6   -2     3.30     1.80
  20    6    3     0.90     1.30
 -20   -6   -3     3.40     2.00
  20    6    4     3.20     1.30
 -20   -6   -4     2.00     1.50
  20    6    5    11.40     3.00
 -20   -6   -5    10.80     3.10
  20    6    6     8.90     3.10
 -20   -6   -6     4.80     2.10
  20    8   -6     3.70     2.70
 -20   -8    6     1.90     2.00
  20    8   -5    12.30     2.80
 -20   -8    5    14.70     2.90
  20    8   -4    89.60     6.50
 -20   -8    4    82.70    11.80
  20    8   -3    -0.20     1.50
 -20   -8    3     2.00     2.70
  20    8   -2    -1.30     1.10
 -20   -8    2    -0.50     3.20
  20    8   -1     9.10     2.80
 -20   -8    1     4.30     3.50
  20    8    0    11.00     3.60
 -20   -8    0    -1.60     3.40
  20    8    1     5.40     3.30
 -20   -8   -1     3.00     4.10
  21    1  -15    14.80     3.90
 -21   -1   15     9.30     3.40
  21    1  -14     1.40     1.70
 -21   -1   14    -0.60     1.70
  21    1  -13     6.50     1.50
 -21   -1   13     4.40     1.90
  21    1  -12    12.10     1.50
 -21   -1   12    12.70     2.40
  21    1  -11    76.10     4.00
 -21   -1   11    72.40     4.70
  21    1  -10     1.30     1.00
 -21   -1   10    -0.20     1.20
  21    1   -9     4.20     1.00
 -21   -1    9     4.70     0.70
  21    1   -8    12.00     1.00
 -21   -1    8    12.00     1.00
  21    1   -7    11.40     0.90
 -21   -1    7    12.60     1.20
  21    1   -6     1.00     0.70
 -21   -1    6     2.50     0.70
  21    1   -5   170.60     4.00
 -21   -1    5   178.30     5.30
  21    1   -4     0.80     0.50
 -21   -1    4     0.60     0.50
  21    1   -3    67.70     2.30
 -21   -1    3    69.20     3.20
  21    1   -2    10.40     1.10
 -21   -1    2     8.30     1.30
  21    1   -1     0.90     0.80
 -21   -1    1     1.20     0.80
  21    1    0     3.60     1.30
 -21   -1    0     2.90     0.90
  21    1    1    71.10     4.40
 -21   -1   -1    67.30     4.10
  21    1    2    13.10     2.30
 -21   -1   -2    12.40     1.10
  21    1    3    85.60     7.40
 -21   -1   -3    86.40     4.60
  21    1    4     2.80     1.20
 -21   -1   -4     3.10     0.90
  21    1    5     2.50     1.20
 -21   -1   -5     1.30     0.70
  21    1    6     1.60     1.60
 -21   -1   -6     1.50     1.30
  21    1    7    41.10     3.80
 -21   -1   -7    37.30     3.90
  21    1    8    10.00     2.30
 -21   -1   -8    10.40     2.10
  21    1    9    24.20     4.60
 -21   -1   -9    21.10     3.60
  21    1   10     0.90     2.70
 -21   -1  -10    -0.50     1.80
  21    3  -14    -1.50     2.30
 -21   -3   14    -4.80     2.20
  21    3  -13    91.10    11.10
 -21   -3   13   101.20    10.80
  21    3  -12    27.80     2.80
 -21   -3   12    23.20     2.80
  21    3  -11    47.20     3.10
 -21   -3   11    48.30     4.20
  21    3  -10     7.50     1.20
 -21   -3   10     9.20     1.30
  21    3   -9    50.50     2.50
 -21   -3    9    46.00     2.50
  21    3   -8     2.90     1.00
 -21   -3    8     1.80     0.90
  21    3   -7    51.70     2.60
 -21   -3    7    49.80     3.00
  21    3   -6   146.60     5.50
 -21   -3    6   148.30     8.00
  21    3   -5    79.10     3.80
 -21   -3    5    75.00     4.00
  21    3   -4    62.90     2.10
 -21   -3    4    58.10     4.90
  21    3   -3   174.30     5.10
 -21   -3    3   172.60    18.50
  21    3   -2    10.10     0.90
 -21   -3    2    16.20     1.90
  21    3   -1    73.80     2.80
 -21   -3    1    77.10     4.40
  21    3    0    45.20     2.30
 -21   -3    0    44.50     2.30
  21    3    1    90.00     4.20
 -21   -3   -1    81.60     4.10
  21    3    2     3.90     1.00
 -21   -3   -2     2.10     0.70
  21    3    3    27.10     2.30
 -21   -3   -3    31.30     1.80
  21    3    4    89.60     4.90
 -21   -3   -4    95.30     4.30
  21    3    5    86.60     5.80
 -21   -3   -5    88.50     4.10
  21    3    6    14.30     2.50
 -21   -3   -6    18.70     1.40
  21    3    7    20.00     3.00
 -21   -3   -7    18.30     3.00
  21    3    8    -0.30     3.10
 -21   -3   -8    -3.30     2.20
  21    3    9    29.60     5.80
 -21   -3   -9    24.90     4.70
  21    5  -12     1.40     3.40
 -21   -5   12     3.80     2.10
  21    5  -11     6.10     3.30
 -21   -5   11     2.50     1.50
  21    5  -10     2.40     1.60
 -21   -5   10     7.20     1.70
  21    5   -9     7.40     1.50
 -21   -5    9     5.80     1.60
  21    5   -8    25.40     2.30
 -21   -5    8    31.40     2.80
  21    5   -7     1.60     1.00
 -21   -5    7     0.50     1.10
  21    5   -6    20.60     1.60
 -21   -5    6    21.80     1.90
  21    5   -5     0.50     0.70
 -21   -5    5     0.40     1.90
  21    5   -4     2.40     0.60
 -21   -5    4     2.50     1.10
  21    5   -3    -1.00     0.60
 -21   -5    3     1.30     1.50
  21    5   -2    26.90     1.40
 -21   -5    2    28.80     2.60
  21    5   -1    10.80     1.20
 -21   -5    1    13.00     1.80
  21    5    0    46.40     3.00
 -21   -5    0    43.50     3.90
  21    5    1     0.10     1.00
 -21   -5   -1    -0.90     1.60
  21    5    2    19.70     1.60
 -21   -5   -2    16.70     2.20
  21    5    3     3.40     1.30
 -21   -5   -3     1.70     1.40
  21    5    4     5.50     1.70
 -21   -5   -4     7.90     1.70
  21    5    5     4.00     1.60
 -21   -5   -5     0.40     2.30
  21    5    6    -4.60     3.20
 -21   -5   -6     0.60     1.70
  21    5    7     3.10     2.10
 -21   -5   -7     1.90     1.80
  21    7   -9    16.20     4.00
 -21   -7    9    19.00     3.80
  21    7   -8     3.80     3.20
 -21   -7    8    11.40     3.30
  21    7   -7    41.50     5.70
 -21   -7    7    46.50     5.60
  21    7   -6     0.90     1.40
 -21   -7    6     0.00     1.70
  21    7   -5     5.20     1.70
 -21   -7    5     3.60     2.90
  21    7   -4    68.30     6.20
 -21   -7    4    72.60     7.00
  21    7   -3    16.20     1.90
 -21   -7    3    13.90     2.90
  21    7   -2    16.10     1.70
 -21   -7    2    12.60     3.20
  21    7   -1    13.70     3.10
 -21   -7    1    17.10     3.00
  21    7    0     5.00     2.50
 -21   -7    0     2.70     2.20
  21    7    1     8.60     2.60
 -21   -7   -1     9.90     3.00
  21    7    2    45.70     6.70
 -21   -7   -2    37.80     5.20
  21    7    3     5.00     3.60
 -21   -7   -3     8.40     2.50
  21    7    4    -1.10     3.80
 -21   -7   -4     3.00     2.20
  22    0  -15     3.00     3.90
  22    0  -14     8.60     2.30
  22    0  -13    -3.00     1.60
  22    0  -12     5.00     1.40
  22    0  -11     0.10     1.30
  22    0  -10    20.70     2.40
  22    0   -9     1.00     0.90
  22    0   -8    29.90     1.70
  22    0   -7    -0.90     0.30
  22    0   -6     8.60     0.70
  22    0   -5     0.50     0.50
  22    0   -4     0.00     0.70
  22    0   -3     1.30     0.80
  22    0   -2    36.30     1.90
  22    0   -1    -0.50     0.70
  22    0    0     2.70     1.20
  22    0    1     0.50     1.10
  22    0    2    11.10     1.50
  22    0    3     0.30     0.90
  22    0    4    53.30     4.90
  22    0    5    -1.20     1.80
  22    0    6    28.50     5.20
  22    0    7    -1.20     2.00
  22    0    8    12.40     3.90
  22    0    9     3.40     3.00
  22    2  -14     7.00     3.50
 -22   -2   14     9.10     2.60
  22    2  -13    46.30     3.70
 -22   -2   13    48.00     3.80
  22    2  -12     5.80     1.50
 -22   -2   12     7.60     1.60
  22    2  -11   131.90     7.60
 -22   -2   11   133.20    10.60
  22    2  -10    -0.40     1.20
 -22   -2   10     0.50     0.80
  22    2   -9     3.40     0.90
 -22   -2    9     5.90     1.00
  22    2   -8     0.90     0.80
 -22   -2    8     0.60     1.00
  22    2   -7    83.50     3.20
 -22   -2    7    88.90     4.00
  22    2   -6     8.70     1.10
 -22   -2    6     6.00     1.10
  22    2   -5   267.90     9.50
 -22   -2    5   266.00    16.40
  22    2   -4    -0.40     0.50
 -22   -2    4     0.30     0.80
  22    2   -3     0.90     0.60
 -22   -2    3    -0.60     1.00
  22    2   -2    73.10     2.60
 -22   -2    2    71.60     4.10
  22    2   -1   167.20     6.00
 -22   -2    1   152.40     9.30
  22    2    0     0.20     0.80
 -22   -2    0    -0.70     0.80
  22    2    1   192.10     7.50
 -22   -2   -1   197.50     6.60
  22    2    2    27.70     1.90
 -22   -2   -2    27.00     1.70
  22    2    3    25.20     2.10
 -22   -2   -3    29.90     1.90
  22    2    4    33.90     2.80
 -22   -2   -4    36.10     2.30
  22    2    5    64.50     4.80
 -22   -2   -5    63.50     3.20
  22    2    6    34.30     3.90
 -22   -2   -6    35.20     2.80
  22    2    7   189.50    22.30
 -22   -2   -7   179.50    16.10
  22    2    8    -0.10     2.10
 -22   -2   -8    -0.20     1.80
  22    2    9    30.70     5.30
 -22   -2   -9    22.70     3.90
  22    4  -13    22.50     4.80
 -22   -4   13    15.60     2.50
  22    4  -12     9.20     3.70
 -22   -4   12    10.00     2.00
  22    4  -11     8.30     2.10
 -22   -4   11     8.80     1.90
  22    4  -10     1.80     1.50
 -22   -4   10     1.60     1.50
  22    4   -9    39.20     3.00
 -22   -4    9    42.60     3.30
  22    4   -8     0.50     0.90
 -22   -4    8     0.30     1.20
  22    4   -7     1.90     0.90
 -22   -4    7     3.60     1.30
  22    4   -6    27.30     1.90
 -22   -4    6    31.10     2.60
  22    4   -5    -0.70     0.70
 -22   -4    5    -0.30     0.90
  22    4   -4    69.70     2.70
 -22   -4    4    57.10     5.10
  22    4   -3   144.10     5.10
 -22   -4    3   140.80     6.10
  22    4   -2    -0.70     0.70
 -22   -4    2     0.20     1.20
  22    4   -1    14.50     1.30
 -22   -4    1    16.90     2.00
  22    4    0     6.40     1.10
 -22   -4    0     5.70     1.60
  22    4    1     3.40     1.10
 -22   -4   -1     2.80     1.50
  22    4    2    14.20     1.50
 -22   -4   -2    13.90     2.00
  22    4    3    94.90     4.50
 -22   -4   -3    94.30     7.60
  22    4    4    -0.10     1.40
 -22   -4   -4     0.70     2.00
  22    4    5    14.80     2.10
 -22   -4   -5    17.70     2.70
  22    4    6     6.50     1.70
 -22   -4   -6     8.70     2.30
  22    4    7     0.60     1.70
 -22   -4   -7     2.70     1.90
  22    4    8    23.60     5.20
 -22   -4   -8     7.90     2.50
  22    6  -10     0.30     3.80
 -22   -6   10     1.70     2.20
  22    6   -9    15.10     3.80
 -22   -6    9     9.60     2.20
  22    6   -8     3.00     1.60
 -22   -6    8     0.80     1.60
  22    6   -7     3.90     1.40
 -22   -6    7     3.90     2.20
  22    6   -6     3.10     1.70
 -22   -6    6     0.70     1.80
  22    6   -5     1.20     1.10
 -22   -6    5     1.10     2.40
  22    6   -4     3.50     1.10
 -22   -6    4     3.90     1.40
  22    6   -3    35.40     2.30
 -22   -6    3    33.50     3.20
  22    6   -2    17.90     1.30
 -22   -6    2    20.90     2.80
  22    6   -1    54.50     3.60
 -22   -6    1    46.70     4.30
  22    6    0     5.20     1.50
 -22   -6    0     5.90     2.40
  22    6    1     1.50     1.50
 -22   -6   -1     2.10     1.60
  22    6    2     1.20     1.40
 -22   -6   -2     1.70     1.60
  22    6    3    12.30     1.80
 -22   -6   -3    13.50     2.50
  22    6    4    30.80     5.30
 -22   -6   -4    20.00     4.10
  22    6    5     5.00     4.30
 -22   -6   -5     6.00     2.70
  23    1  -14    -0.50     3.40
 -23   -1   14     6.50     2.30
  23    1  -13    41.50     3.30
 -23   -1   13    42.80     4.30
  23    1  -12     2.90     1.50
 -23   -1   12    -0.40     1.70
  23    1  -11    19.60     1.90
 -23   -1   11    18.20     2.40
  23    1  -10     6.90     1.20
 -23   -1   10     5.60     1.80
  23    1   -9    -0.10     0.90
 -23   -1    9     0.70     0.50
  23    1   -8    11.20     1.30
 -23   -1    8     7.60     1.00
  23    1   -7    82.60     4.10
 -23   -1    7    88.50     3.90
  23    1   -6     1.50     0.90
 -23   -1    6     1.40     0.70
  23    1   -5    28.40     1.00
 -23   -1    5    28.70     1.60
  23    1   -4     0.70     0.50
 -23   -1    4    -0.30     0.70
  23    1   -3     5.70     0.70
 -23   -1    3     6.20     1.20
  23    1   -2    -0.10     0.60
 -23   -1    2    -1.20     2.00
  23    1   -1   235.90     8.80
 -23   -1    1   220.40    13.10
  23    1    0     5.20     1.00
 -23   -1    0     5.80     1.40
  23    1    1   135.10     7.80
 -23   -1   -1   140.00     9.70
  23    1    2    18.40     1.90
 -23   -1   -2    18.80     1.60
  23    1    3     0.80     1.30
 -23   -1   -3    -0.40     0.90
  23    1    4     3.70     1.40
 -23   -1   -4    -0.10     1.20
  23    1    5    21.10     2.60
 -23   -1   -5    25.40     1.90
  23    1    6     2.00     2.10
 -23   -1   -6     2.30     1.10
  23    1    7    24.00     5.30
 -23   -1   -7    18.60     3.30
  23    1    8     1.90     3.00
 -23   -1   -8     2.50     2.20
  23    1    9    -3.00     3.70
 -23   -1   -9    -4.40     2.30
  23    3  -13     9.20     3.60
 -23   -3   13     6.80     3.00
  23    3  -12     0.80     1.70
 -23   -3   12     1.50     1.30
  23    3  -11    56.70     4.60
 -23   -3   11    54.70     5.10
  23    3  -10    48.80     2.90
 -23   -3   10    47.90     4.50
  23    3   -9    63.40     3.30
 -23   -3    9    61.40     4.40
  23    3   -8    -2.00     1.10
 -23   -3    8     1.80     1.30
  23    3   -7    65.50     3.40
 -23   -3    7    73.10     4.30
  23    3   -6     0.80     0.70
 -23   -3    6    -0.10     1.10
  23    3   -5   128.40     5.70
 -23   -3    5   138.60     8.80
  23    3   -4    73.20     2.60
 -23   -3    4    62.90     7.70
  23    3   -3    42.10     2.10
 -23   -3    3    42.80     4.90
  23    3   -2     1.20     0.70
 -23   -3    2     1.70     1.90
  23    3   -1     1.10     0.80
 -23   -3    1     2.10     1.30
  23    3    0    52.50     3.00
 -23   -3    0    54.10     2.80
  23    3    1   172.50     8.50
 -23   -3   -1   185.70     8.30
  23    3    2    75.80     4.10
 -23   -3   -2    83.80     3.80
  23    3    3    82.80     4.70
 -23   -3   -3    81.10     4.60
  23    3    4     0.40     1.10
 -23   -3   -4     2.40     0.80
  23    3    5    45.70     4.40
 -23   -3   -5    51.70     4.90
  23    3    6     1.10     2.00
 -23   -3   -6     0.80     1.70
  23    3    7    64.70     7.30
 -23   -3   -7    57.90     5.70
  23    3    8    77.90    12.60
 -23   -3   -8    68.40     9.50
  23    5  -11     5.70     3.20
 -23   -5   11     4.80     2.20
  23    5  -10    19.70     4.90
 -23   -5   10    11.80     2.60
  23    5   -9     2.50     1.20
 -23   -5    9    -1.40     1.30
  23    5   -8     0.60     1.30
 -23   -5    8     2.40     1.80
  23    5   -7     4.80     1.40
 -23   -5    7     6.60     2.00
  23    5   -6     4.00     1.30
 -23   -5    6     1.40     1.30
  23    5   -5     0.80     0.90
 -23   -5    5    -0.10     2.30
  23    5   -4     1.40     0.70
 -23   -5    4    -2.20     2.50
  23    5   -3     1.00     0.70
 -23   -5    3     3.10     1.70
  23    5   -2     1.90     1.20
 -23   -5    2     1.70     1.40
  23    5   -1    -0.50     1.00
 -23   -5    1     0.00     1.60
  23    5    0     1.80     1.10
 -23   -5    0     5.40     1.50
  23    5    1     1.00     1.40
 -23   -5   -1     0.40     1.20
  23    5    2     6.20     1.60
 -23   -5   -2     4.10     2.30
  23    5    3     0.70     1.20
 -23   -5   -3     0.60     1.70
  23    5    4     1.20     1.50
 -23   -5   -4     2.40     2.40
  23    5    5     2.40     3.10
 -23   -5   -5     4.40     1.90
  23    5    6     7.30     4.50
 -23   -5   -6     0.60     2.40
  23    7   -7    10.20     3.20
 -23   -7    7    18.60     3.90
  23    7   -6    14.50     2.80
 -23   -7    6    22.80     4.00
  23    7   -5    17.70     2.70
 -23   -7    5    14.10     3.30
  23    7   -4     3.30     2.00
 -23   -7    4     4.20     3.00
  23    7   -3    62.70     5.70
 -23   -7    3    62.00     8.40
  23    7   -2     7.50     2.30
 -23   -7    2    -0.80     3.20
  23    7   -1     0.10     1.60
 -23   -7    1     6.90     2.80
  23    7    0    57.90     9.10
 -23   -7    0    65.00    10.20
  23    7    1    58.60     9.20
 -23   -7   -1    49.30    10.50
  23    7    2    -5.50     2.70
 -23   -7   -2     4.20     4.10
  24    0  -14     2.40     1.60
  24    0  -13    -1.30     1.60
  24    0  -12    27.70     2.70
  24    0  -11    -1.10     1.30
  24    0  -10    51.70     3.60
  24    0   -9     0.00     0.90
  24    0   -8     9.60     1.20
  24    0   -7    -0.80     1.10
  24    0   -6    28.70     1.50
  24    0   -5    -0.10     0.50
  24    0   -4   193.70     7.70
  24    0   -3    -0.60     0.80
  24    0   -2     1.00     0.80
  24    0   -1     0.20     1.20
  24    0    0    18.30     2.40
  24    0    1    -0.40     1.10
  24    0    2    32.30     2.70
  24    0    3     1.10     1.30
  24    0    4    58.40     4.90
  24    0    5     0.00     1.60
  24    0    6    37.00     8.30
  24    0    8    23.70     4.80
  24    2  -14    -1.70     4.10
 -24   -2   14     0.00     1.90
  24    2  -13    11.80     2.10
 -24   -2   13    10.50     4.10
  24    2  -12    -1.40     1.60
 -24   -2   12    -1.60     2.20
  24    2  -11     0.50     1.20
 -24   -2   11     1.10     0.90
  24    2  -10     3.50     1.30
 -24   -2   10     2.70     0.90
  24    2   -9    43.90     2.70
 -24   -2    9    46.10     3.20
  24    2   -8     3.10     1.10
 -24   -2    8     3.70     0.90
  24    2   -7    70.20     3.30
 -24   -2    7    70.90     5.20
  24    2   -6     0.10     0.80
 -24   -2    6     0.00     0.80
  24    2   -5    41.60     1.40
 -24   -2    5    39.70     2.40
  24    2   -4     3.20     0.80
 -24   -2    4     2.20     0.80
  24    2   -3     4.30     0.70
 -24   -2    3     2.00     1.50
  24    2   -2     8.20     1.00
 -24   -2    2    11.10     1.60
  24    2   -1    48.30     2.10
 -24   -2    1    46.50     3.20
  24    2    0     7.20     1.10
 -24   -2    0     6.10     1.30
  24    2    1    32.80     1.90
 -24   -2   -1    35.30     3.10
  24    2    2    12.50     1.40
 -24   -2   -2    11.10     1.20
  24    2    3    52.30     4.40
 -24   -2   -3    52.80     3.60
  24    2    4     0.20     1.50
 -24   -2   -4    -0.40     1.00
  24    2    5    44.00     4.70
 -24   -2   -5    47.20     3.40
  24    2    6     9.20     2.70
 -24   -2   -6    10.00     2.30
  24    2    7    40.20     6.70
 -24   -2   -7    37.40     4.80
  24    2    8    13.90     4.40
 -24   -2   -8     7.40     4.20
  24    4  -12    54.30     7.20
 -24   -4   12    43.30     6.60
  24    4  -11    -0.20     2.10
 -24   -4   11     1.40     1.50
  24    4  -10    -0.30     1.20
 -24   -4   10     1.60     1.50
  24    4   -9     0.00     1.40
 -24   -4    9     0.70     1.20
  24    4   -8    16.50     1.90
 -24   -4    8    14.00     2.10
  24    4   -7     4.00     1.20
 -24   -4    7     4.00     1.30
  24    4   -6    11.00     1.40
 -24   -4    6    13.70     2.10
  24    4   -5    34.20     2.20
 -24   -4    5    33.50     2.50
  24    4   -4     1.30     0.50
 -24   -4    4     0.60     2.00
  24    4   -3     0.90     0.80
 -24   -4    3     1.00     1.50
  24    4   -2    29.80     2.00
 -24   -4    2    24.90     2.20
  24    4   -1     2.50     1.00
 -24   -4    1    -4.40     1.90
  24    4    0    25.60     2.10
 -24   -4    0    25.40     2.70
  24    4    1    62.90     4.20
 -24   -4   -1    62.80     5.30
  24    4    2    19.10     2.20
 -24   -4   -2    15.80     2.70
  24    4    3     6.70     1.50
 -24   -4   -3     7.80     2.30
  24    4    4     9.30     1.60
 -24   -4   -4     5.80     2.00
  24    4    5    -0.90     1.30
 -24   -4   -5     0.60     1.70
  24    4    6     7.20     2.10
 -24   -4   -6    10.70     2.70
  24    6   -9    17.10     3.60
 -24   -6    9    19.40     3.50
  24    6   -8    15.10     4.00
 -24   -6    8     1.90     1.80
  24    6   -7    -1.40     1.50
 -24   -6    7     2.60     2.20
  24    6   -6     1.70     1.50
 -24   -6    6     0.00     1.70
  24    6   -5    17.80     2.40
 -24   -6    5    12.50     4.40
  24    6   -4     7.00     1.40
 -24   -6    4     5.00     2.90
  24    6   -3    19.40     1.80
 -24   -6    3    18.30     3.40
  24    6   -2    33.30     2.80
 -24   -6    2    27.10     5.00
  24    6   -1     1.90     1.60
 -24   -6    1    -1.50     2.70
  24    6    0     1.20     1.20
 -24   -6    0    -0.10     3.20
  24    6    1    29.90     2.90
 -24   -6   -1    32.50     4.90
  24    6    2    15.80     2.50
 -24   -6   -2    20.20     4.50
  24    6    3    26.40     5.70
 -24   -6   -3    19.90     5.90
  25    1  -13    13.80     2.30
 -25   -1   13    16.30     3.10
  25    1  -12    48.20     4.00
 -25   -1   12    48.10     4.60
  25    1  -11     1.30     1.60
 -25   -1   11    -0.40     1.90
  25    1  -10    29.30     2.60
 -25   -1   10    28.40     4.00
  25    1   -9    10.60     1.50
 -25   -1    9    10.70     1.00
  25    1   -8     0.80     1.00
 -25   -1    8     0.10     0.70
  25    1   -7    56.00     2.80
 -25   -1    7    63.30     3.00
  25    1   -6    24.00     1.80
 -25   -1    6    24.30     1.50
  25    1   -5     9.90     0.70
 -25   -1    5     7.50     0.90
  25    1   -4     8.20     0.80
 -25   -1    4     9.90     1.30
  25    1   -3    63.00     2.80
 -25   -1    3    63.20     3.50
  25    1   -2     2.80     0.80
 -25   -1    2     0.70     1.30
  25    1   -1    33.70     1.80
 -25   -1    1    35.80     2.50
  25    1    0    20.50     1.40
 -25   -1    0    18.00     2.00
  25    1    1     2.40     1.10
 -25   -1   -1     1.40     0.90
  25    1    2    14.20     1.50
 -25   -1   -2    12.50     2.00
  25    1    3   107.90     5.70
 -25   -1   -3   113.40     7.30
  25    1    4     1.80     2.10
 -25   -1   -4    -0.60     1.30
  25    1    5    56.20     5.40
 -25   -1   -5    45.70     4.50
  25    1    6     1.60     3.40
  25    1    7     8.30     3.80
  25    3  -13    -3.80     3.80
 -25   -3   13     4.60     2.70
  25    3  -12     9.60     2.60
 -25   -3   12     4.70     3.60
  25    3  -11     9.10     1.70
 -25   -3   11     9.50     1.80
  25    3  -10    -2.30     1.60
 -25   -3   10     3.20     1.60
  25    3   -9     2.40     1.30
 -25   -3    9     0.50     1.30
  25    3   -8     0.10     1.20
 -25   -3    8     0.30     1.20
  25    3   -7    37.10     2.60
 -25   -3    7    46.70     3.20
  25    3   -6    34.30     2.20
 -25   -3    6    40.20     3.00
  25    3   -5    46.40     2.50
 -25   -3    5    50.10     4.20
  25    3   -4     7.70     0.90
 -25   -3    4     7.10     1.40
  25    3   -3     8.10     0.90
 -25   -3    3     8.80     1.80
  25    3   -2     2.90     0.90
 -25   -3    2     7.90     3.10
  25    3   -1    30.00     1.80
 -25   -3    1    19.50     3.30
  25    3    0    12.40     1.20
 -25   -3    0    15.40     1.50
  25    3    1    95.60     5.20
 -25   -3   -1    99.10     6.40
  25    3    2    11.70     1.60
 -25   -3   -2     8.90     1.20
  25    3    3     0.70     1.50
 -25   -3   -3     2.10     1.00
  25    3    4    30.90     3.00
 -25   -3   -4    23.60     3.20
  25    3    5     9.50     2.20
 -25   -3   -5     8.40     2.00
  25    3    6    11.70     2.70
 -25   -3   -6     7.90     3.10
  25    3    7    46.50     6.90
 -25   -3   -7    62.00    10.00
  25    5  -10     1.30     2.30
 -25   -5   10     0.50     2.00
  25    5   -9     2.60     1.60
 -25   -5    9     5.90     2.50
  25    5   -8    21.30     2.30
 -25   -5    8    21.90     3.30
  25    5   -7     9.30     1.70
 -25   -5    7     8.40     2.20
  25    5   -6     6.60     1.40
 -25   -5    6     7.20     2.10
  25    5   -5     2.00     1.50
 -25   -5    5     1.60     1.60
  25    5   -4     3.30     0.70
 -25   -5    4     1.70     2.60
  25    5   -3    36.70     2.60
 -25   -5    3    32.90     3.80
  25    5   -2    30.20     2.60
 -25   -5    2    36.60     3.70
  25    5   -1     4.70     1.40
 -25   -5    1     4.40     2.00
  25    5    0     5.50     1.50
 -25   -5    0     4.30     1.90
  25    5    1     0.00     1.70
 -25   -5   -1     0.80     3.20
  25    5    2     1.80     1.30
 -25   -5   -2    -1.30     2.10
  25    5    3     4.80     1.70
 -25   -5   -3     4.50     3.10
  25    5    4    19.00     3.00
 -25   -5   -4    19.10     4.50
 -25   -7    3     7.80     2.80
  26    0  -13    -1.00     2.70
  26    0  -12    75.80     5.30
  26    0  -11     0.60     1.60
  26    0  -10    -0.90     1.20
  26    0   -9     0.30     1.40
  26    0   -8    25.50     2.20
  26    0   -7     0.00     0.30
  26    0   -6   157.80     6.60
  26    0   -5    -0.10     0.80
  26    0   -4    11.20     1.40
  26    0   -3    -1.40     1.00
  26    0   -2   178.00    10.20
  26    0   -1    -0.40     1.10
  26    0    0   100.60     7.00
  26    0    1    -0.50     1.30
  26    0    2    34.30     3.20
  26    0    3     1.10     1.30
  26    0    4   101.70     9.50
  26    0    5     1.60     2.40
  26    0    7    -0.40     2.90
  26    2  -13     1.80     2.70
 -26   -2   13     0.50     2.60
  26    2  -12     1.00     1.60
 -26   -2   12    -1.40     3.30
  26    2  -11     7.40     1.70
 -26   -2   11     6.70     1.20
  26    2  -10    16.60     2.10
 -26   -2   10    17.60     2.10
  26    2   -9     5.50     1.80
 -26   -2    9     6.60     1.20
  26    2   -8     1.90     1.60
 -26   -2    8     3.10     1.10
  26    2   -7     4.70     1.00
 -26   -2    7     3.80     1.00
  26    2   -6     0.10     1.60
 -26   -2    6    -1.60     0.90
  26    2   -5    19.90     0.80
 -26   -2    5    17.90     1.80
  26    2   -4    50.40     2.40
 -26   -2    4    54.00     2.90
  26    2   -3    15.30     1.20
 -26   -2    3    15.90     2.30
  26    2   -2    16.70     1.40
 -26   -2    2    16.30     2.20
  26    2   -1     5.80     1.00
 -26   -2    1    10.20     1.90
  26    2    0    18.30     1.60
 -26   -2    0    12.10     1.70
  26    2    1     0.70     0.90
 -26   -2   -1     1.80     1.40
  26    2    2     1.70     1.20
 -26   -2   -2    -1.30     1.40
  26    2    3     8.50     2.10
 -26   -2   -3    15.70     1.60
  26    2    4    13.00     3.10
 -26   -2   -4     8.20     2.50
  26    2    5    -0.10     2.80
 -26   -2   -5    -1.70     3.40
  26    2    6    13.10     3.60
 -26   -2   -6    14.50     4.40
  26    4  -11     6.40     2.50
 -26   -4   11     4.30     1.90
  26    4  -10    12.80     2.10
 -26   -4   10    13.40     2.30
  26    4   -9     6.60     1.70
 -26   -4    9     6.30     2.10
  26    4   -8    27.50     3.10
 -26   -4    8    24.40     3.50
  26    4   -7     0.90     1.30
 -26   -4    7    -1.90     1.60
  26    4   -6    21.10     2.20
 -26   -4    6    19.10     2.50
  26    4   -5     2.30     1.30
 -26   -4    5     2.70     1.50
  26    4   -4    12.20     1.30
 -26   -4    4     5.30     2.20
  26    4   -3    35.80     2.80
 -26   -4    3    31.40     6.40
  26    4   -2     6.50     1.40
 -26   -4    2     4.10     1.70
  26    4   -1    21.60     2.20
 -26   -4    1    21.40     2.70
  26    4    0     7.30     2.10
 -26   -4    0    11.50     2.40
  26    4    1     3.90     2.10
 -26   -4   -1    -0.90     2.00
  26    4    2    21.20     2.70
 -26   -4   -2    16.70     3.00
  26    4    3    30.40     3.60
 -26   -4   -3    37.70     6.60
  26    4    4     0.80     2.00
 -26   -4   -4     1.50     2.50
  26    4    5    11.10     3.10
 -26   -4   -5    20.30     5.50
  26    6   -7    11.30     2.40
 -26   -6    7    20.80     4.20
  26    6   -6    -1.20     1.80
 -26   -6    6     6.40     2.70
  26    6   -5    20.30     3.40
  26    6   -4    27.30     3.20
  26    6   -3    -0.80     1.20
 -26   -6    3     4.00     2.80
  26    6   -2     2.50     1.30
 -26   -6    2     2.20     3.90
  26    6   -1    28.40     4.00
 -26   -6    1    55.70     6.40
  26    6    0     1.80     1.30
 -26   -6    0     7.80     4.60
  26    6    1    25.30     4.10
 -26   -6   -1    31.90     5.50
  27    1  -13     3.70     2.20
 -27   -1   13     5.20     2.10
  27    1  -12    26.10     3.20
 -27   -1   12    22.00     5.50
  27    1  -11    34.30     3.30
 -27   -1   11    31.70     4.30
  27    1  -10     8.30     1.80
 -27   -1   10    11.20     2.80
  27    1   -9     2.20     1.20
 -27   -1    9     1.20     0.50
  27    1   -8    42.00     3.10
 -27   -1    8    42.80     2.50
  27    1   -7     0.10     1.10
 -27   -1    7     1.90     0.70
  27    1   -6   136.60     8.60
 -27   -1    6   141.50     6.50
  27    1   -5     2.40     0.50
 -27   -1    5     1.50     0.80
  27    1   -4     3.40     0.70
 -27   -1    4     2.70     1.00
  27    1   -3     6.10     1.00
 -27   -1    3     3.80     1.50
  27    1   -2    16.20     1.50
 -27   -1    2    14.10     1.70
  27    1   -1     4.40     1.10
 -27   -1    1     5.30     1.80
  27    1    0    51.90     3.10
 -27   -1    0    51.80     5.30
  27    1    1    22.00     2.00
 -27   -1   -1    23.90     2.40
  27    1    2     1.90     1.70
 -27   -1   -2     0.90     1.70
  27    1    3    11.60     2.20
 -27   -1   -3    13.10     3.00
  27    1    4    63.30     5.80
 -27   -1   -4    63.20     9.50
  27    1    5     7.80     2.10
  27    1    6    23.20     5.40
  27    3  -11     1.30     1.60
 -27   -3   11     1.80     2.90
  27    3  -10     4.50     1.90
 -27   -3   10     4.40     1.80
  27    3   -9     0.10     1.30
 -27   -3    9    -0.20     1.10
  27    3   -8    30.70     2.60
 -27   -3    8    25.60     3.10
  27    3   -7     7.00     1.60
 -27   -3    7     3.80     1.50
  27    3   -6     7.70     1.40
 -27   -3    6     3.10     1.60
  27    3   -5    -0.40     1.30
 -27   -3    5    -1.20     1.40
  27    3   -4     0.50     0.70
 -27   -3    4    -0.10     1.30
  27    3   -3     0.30     0.70
 -27   -3    3    -0.30     1.60
  27    3   -2    28.70     2.40
 -27   -3    2    24.20     5.00
  27    3   -1    11.30     1.80
 -27   -3    1     9.40     3.60
  27    3    0     6.10     1.50
 -27   -3    0     3.90     1.50
  27    3    1     1.80     1.30
 -27   -3   -1    -0.50     1.50
  27    3    2     3.40     1.60
 -27   -3   -2     2.10     2.80
  27    3    3     0.60     1.70
 -27   -3   -3     0.20     2.20
  27    3    4     2.00     1.70
 -27   -3   -4     4.10     2.90
  27    3    5    11.90     2.90
 -27   -3   -5    13.00     5.30
  27    5   -9     1.60     2.00
 -27   -5    9     0.60     1.60
  27    5   -8    15.10     2.10
 -27   -5    8     6.60     2.90
  27    5   -7     0.10     1.40
 -27   -5    7     0.00     2.00
  27    5   -6     2.00     1.60
 -27   -5    6     3.10     1.90
  27    5   -5    29.50     3.60
 -27   -5    5    23.80     3.60
  27    5   -4    54.80     5.50
 -27   -5    4    45.90    10.10
  27    5   -3     6.60     1.60
 -27   -5    3     4.10     3.00
  27    5   -2     1.30     1.30
 -27   -5    2     2.20     2.10
  27    5   -1     0.50     1.40
 -27   -5    1     2.90     2.40
  27    5    0    21.70     2.90
 -27   -5    0    27.70     5.50
  27    5    1    11.00     2.20
 -27   -5   -1     5.70     4.00
  27    5    2    57.60     7.70
 -27   -5   -2    66.80    11.70
  28    0  -12    38.10     5.10
  28    0  -11    -0.30     1.80
  28    0  -10     0.80     2.30
  28    0   -9    -0.80     1.90
  28    0   -8    57.50     4.50
  28    0   -7    -0.50     0.30
  28    0   -6    74.60     3.30
  28    0   -5     0.30     0.90
  28    0   -4     0.40     1.30
  28    0   -3     2.40     1.50
  28    0   -2   167.50    11.60
  28    0   -1    -1.00     1.20
  28    0    0    42.30     7.00
  28    0    1    -0.20     1.40
  28    0    2    25.90     4.10
  28    0    3     0.90     2.50
  28    0    4    95.00    15.20
  28    2  -12     7.20     2.10
 -28   -2   12    14.90     4.60
  28    2  -11    11.80     2.00
 -28   -2   11    14.00     3.90
  28    2  -10    -1.20     2.00
 -28   -2   10    -3.30     3.20
  28    2   -9     3.90     1.60
 -28   -2    9     2.30     1.60
  28    2   -8     3.30     1.60
 -28   -2    8    -0.40     1.10
  28    2   -7     4.90     1.90
 -28   -2    7     2.70     1.30
  28    2   -6    20.60     2.60
 -28   -2    6    22.40     2.30
  28    2   -5    10.40     0.60
 -28   -2    5     5.80     1.30
  28    2   -4     9.90     1.00
 -28   -2    4     7.90     1.50
  28    2   -3    -0.60     0.80
 -28   -2    3     1.30     1.30
  28    2   -2     0.10     1.10
 -28   -2    2     0.40     2.20
  28    2   -1     9.40     1.50
 -28   -2    1    11.70     2.60
  28    2    0    26.20     2.30
 -28   -2    0    18.00     3.50
  28    2    1    15.30     1.90
 -28   -2   -1    14.90     3.10
  28    2    2    22.00     2.30
 -28   -2   -2    15.40     3.40
  28    2    3     5.30     1.80
  28    2    4    -1.50     1.40
  28    2    5    -0.70     3.50
  28    4  -10    11.50     2.60
 -28   -4   10    15.90     4.00
  28    4   -9     3.30     2.20
 -28   -4    9    -1.20     1.90
  28    4   -8     0.20     1.30
 -28   -4    8     1.00     1.60
  28    4   -7     3.80     1.70
 -28   -4    7     0.30     1.60
  28    4   -6    41.30     4.70
 -28   -4    6    43.60     4.40
  28    4   -5    44.30     6.40
 -28   -4    5    46.00     6.00
  28    4   -4    42.10     3.10
 -28   -4    4    23.80     7.20
  28    4   -3    -0.90     0.90
 -28   -4    3     0.20     1.90
  28    4   -2     5.30     1.30
 -28   -4    2     1.90     3.20
  28    4   -1     1.70     1.70
  28    4    0    11.00     2.10
 -28   -4    0    14.30     3.10
  28    4    1    23.50     3.40
 -28   -4   -1    25.90     5.20
  28    4    2    21.20     2.90
 -28   -4   -2    24.70     5.30
  28    4    3     0.90     2.10
 -28   -4   -3     4.40     3.20
  29    1  -11     4.60     2.00
 -29   -1   11     3.80     3.90
  29    1  -10     9.80     3.10
 -29   -1   10    14.40     4.50
  29    1   -9    11.80     4.00
 -29   -1    9    15.60     3.50
  29    1   -8    61.20     7.00
 -29   -1    8    56.40     4.30
  29    1   -7    29.70     4.30
 -29   -1    7    18.30     2.10
  29    1   -6    18.90     3.00
 -29   -1    6    19.60     1.90
  29    1   -5     0.20     0.50
 -29   -1    5     0.70     1.00
  29    1   -4   104.30     5.40
 -29   -1    4    98.50     7.70
  29    1   -3    31.70     2.40
 -29   -1    3    35.00     3.30
  29    1   -2    59.50     3.40
 -29   -1    2    53.10     5.40
  29    1   -1    11.80     1.60
 -29   -1    1    18.80     3.00
  29    1    0     7.60     1.50
 -29   -1    0     6.70     2.20
  29    1    1     7.50     1.60
 -29   -1   -1     2.90     2.30
  29    1    2    72.00     4.80
 -29   -1   -2    78.00     8.00
  29    1    3     5.10     1.50
  29    1    4     8.80     2.50
  29    3  -10    26.10     3.80
 -29   -3   10    24.50     4.60
  29    3   -9     2.90     2.60
 -29   -3    9     2.50     1.60
  29    3   -8     6.30     2.30
 -29   -3    8     1.80     1.60
  29    3   -7    -0.40     3.30
 -29   -3    7     1.30     1.40
  29    3   -6     5.80     3.10
 -29   -3    6     3.70     1.80
  29    3   -5    -0.70     2.60
 -29   -3    5    -0.10     1.60
  29    3   -4    35.70     2.90
 -29   -3    4    28.70     3.90
  29    3   -3    -0.30     0.90
 -29   -3    3     2.20     1.70
  29    3   -2    11.30     2.00
  29    3   -1    -0.20     1.20
  29    3    0     1.70     1.60
  29    3    1     1.00     1.50
  29    3    2     7.00     2.30
  29    3    3     2.30     2.10
  29    5   -6    30.10     4.60
 -29   -5    6    37.30     4.70
  29    5   -5     6.70     4.20
 -29   -5    5    10.10     4.50
  29    5   -4     0.70     3.40
  29    5   -3    -1.30     3.30
  29    5   -2     4.80     2.20
  29    5   -1    16.70     3.00
  30    0  -11     0.00     2.40
  30    0  -10    32.40     5.80
  30    0   -9    -0.80     2.50
  30    0   -8    20.30     3.90
  30    0   -7    -0.80     2.20
  30    0   -6    18.30     1.40
  30    0   -5    -1.00     1.00
  30    0   -4     4.50     2.10
  30    0   -3    -0.50     2.00
  30    0   -2    42.00     4.20
  30    0   -1    -1.80     1.70
  30    0    0    13.80     2.40
  30    0    1    -0.20     2.80
  30    0    2   125.40    13.40
  30    2  -10     1.10     2.10
 -30   -2   10    -3.70     2.60
  30    2   -9    -0.20     2.10
 -30   -2    9     0.50     2.60
  30    2   -8     5.20     3.80
 -30   -2    8     5.70     1.70
  30    2   -7    29.40     5.40
 -30   -2    7    24.80     3.20
  30    2   -6     6.40     3.20
 -30   -2    6     7.40     1.70
  30    2   -5     1.70     0.50
 -30   -2    5    -0.10     1.40
  30    2   -4     7.00     1.30
 -30   -2    4     5.00     1.50
  30    2   -3    14.70     2.00
 -30   -2    3    17.10     2.60
  30    2   -2     8.30     1.50
 -30   -2    2    10.30     3.10
  30    2   -1     1.90     1.20
 -30   -2    1     3.50     2.50
  30    2    0     7.70     1.80
 -30   -2    0     8.30     3.00
  30    2    1     0.70     1.60
  30    2    2     2.10     1.70
  30    2    3    -1.20     1.90
  30    4   -7     7.80     2.30
 -30   -4    7     9.80     2.50
  30    4   -6     3.70     3.50
 -30   -4    6     4.40     1.90
  30    4   -5    -0.60     2.10
 -30   -4    5     0.00     2.20
  30    4   -4    10.80     3.80
 -30   -4    4    10.10     2.70
  30    4   -3    -5.10     3.80
 -30   -4    3     3.20     3.20
  30    4   -2    30.20     3.60
  30    4   -1    12.10     2.30
  30    4    0    25.90     4.30
  31    1  -10    -3.30     4.20
 -31   -1   10     6.70     4.50
  31    1   -9    13.90     4.00
 -31   -1    9     5.60     3.20
  31    1   -8    28.50     5.00
 -31   -1    8    32.30     5.30
  31    1   -7    19.70     4.30
 -31   -1    7    19.20     4.10
  31    1   -6     5.20     2.80
 -31   -1    6     5.50     1.60
  31    1   -5    12.00     1.20
 -31   -1    5    14.00     2.10
  31    1   -4    19.00     1.90
 -31   -1    4    12.40     1.90
  31    1   -3     6.90     1.70
 -31   -1    3     3.80     2.40
  31    1   -2    38.30     3.50
 -31   -1    2    40.20     4.20
  31    1   -1    11.10     1.70
 -31   -1    1     7.50     1.70
  31    1    0    42.20     3.80
 -31   -1    0    30.60     6.00
  31    1    1    23.90     3.20
  31    1    2    37.70     4.30
  31    3   -8    -2.30     3.80
 -31   -3    8     0.20     4.50
  31    3   -7     2.30     2.40
 -31   -3    7     8.00     3.60
  31    3   -6    32.90     6.40
 -31   -3    6    20.30     3.80
  31    3   -5    11.50     4.40
 -31   -3    5     6.80     2.30
  31    3   -4     5.80     2.90
 -31   -3    4     4.70     2.00
  31    3   -3     4.20     1.50
 -31   -3    3     3.10     1.90
  31    3   -2    -0.20     1.40
  31    3   -1    -1.60     1.50
  31    3    0    12.90     2.50
  32    0   -9    -2.50     2.80
  32    0   -8    23.50     5.40
  32    0   -7     1.50     3.40
  32    0   -6    66.10     9.20
  32    0   -5    -0.70     1.10
  32    0   -4     0.50     1.20
  32    0   -3     2.10     3.40
  32    0   -2     3.90     2.70
  32    0   -1     2.50     3.80
  32    0    0    32.70     7.30
  32    0    1     0.50     2.30
  32    2   -8     2.40     2.70
 -32   -2    8     0.60     2.70
  32    2   -7    11.60     3.80
 -32   -2    7     8.70     4.30
  32    2   -6    13.00     3.70
 -32   -2    6     8.70     3.60
  32    2   -5    -6.80     3.30
 -32   -2    5     2.30     1.80
  32    2   -4    14.80     3.70
 -32   -2    4    12.30     2.20
  32    2   -3    60.50     5.60
 -32   -2    3    51.10     5.30
  32    2   -2     1.90     1.40
 -32   -2    2     1.90     1.80
  32    2   -1    13.10     3.00
  32    2    0     4.50     1.70
  33    1   -7    -3.70     2.60
 -33   -1    7    -2.50     4.10
  33    1   -6     0.50     3.60
 -33   -1    6     3.00     4.20
  33    1   -5     3.70     3.80
 -33   -1    5     2.20     4.00
  33    1   -4     0.40     2.20
 -33   -1    4    -6.30     3.70
  33    1   -3     3.30     1.90
 -33   -1    3     1.00     3.90
  33    1   -2    28.20     4.60
 -33   -1    2    23.30     5.60
  33    1   -1    -1.10     1.90
 -33   -1    1    -4.30     3.80
