# Supplementary material for: Bis{(Z)-[(E)-2-(pyridin-2-yl­methyl­idene)hydrazin-1-yl­idene][(pyridin-2-yl)methyl­sulfan­yl]methane­thiol­ato}nickel(II)
Source: Acta Crystallogr Sect E Struct Rep Online. 2013 May 18;69(Pt 6):m323–4. doi: 10.1107/S1600536813013032 (PMC3684885; doi:10.1107/S1600536813013032)
Supplement: Supplementary file 3 [file e-69-0m323-Isup3.mol]

@<TRIPOS>MOLECULE
CRYSTALS_cif
    61    68     1     0     0
SMALL
NO_CHARGES
****
Generated from the CSD

@<TRIPOS>ATOM
     1 H1      18.0973   1.0519  13.5469   H         1 RES1   0.0000
     2 H2      17.2545   2.7708  14.8998   H         1 RES1   0.0000
     3 H3      15.0202   2.6667  15.5496   H         1 RES1   0.0000
     4 H4      13.6517   0.8926  14.8160   H         1 RES1   0.0000
     5 H5      14.8311  -2.0919  13.7449   H         1 RES1   0.0000
     6 H6      13.4763  -1.2497  13.7880   H         1 RES1   0.0000
     7 H7      10.5037   1.4803  13.2207   H         1 RES1   0.0000
     8 H8       8.4649   3.0862  13.3641   H         1 RES1   0.0000
     9 H9       6.9502   4.5088  12.2320   H         1 RES1   0.0000
    10 H10      7.0374   4.5584   9.8587   H         1 RES1   0.0000
    11 H11      8.5493   3.2039   8.7178   H         1 RES1   0.0000
    12 C1      17.1855   1.0183  13.8210   C.2       1 RES1   0.0000
    13 C2      16.6992   2.0511  14.6282   C.2       1 RES1   0.0000
    14 C3      15.3760   1.9942  15.0064   C.2       1 RES1   0.0000
    15 C4      14.5675   0.9367  14.5787   C.2       1 RES1   0.0000
    16 C5      15.1516  -0.0648  13.7868   C.2       1 RES1   0.0000
    17 C6      14.3726  -1.2961  13.3870   C.3       1 RES1   0.0000
    18 C7      12.8417  -0.5404  11.1203   C.3       1 RES1   0.0000
    19 C8      10.4063   1.5499  12.2879   C.2       1 RES1   0.0000
    20 C9       9.3762   2.3753  11.6711   C.2       1 RES1   0.0000
    21 C10      8.4703   3.1374  12.4161   C.2       1 RES1   0.0000
    22 C11      7.5739   3.9732  11.7434   C.2       1 RES1   0.0000
    23 C12      7.6201   3.9956  10.3461   C.2       1 RES1   0.0000
    24 C13      8.5276   3.1863   9.6684   C.2       1 RES1   0.0000
    25 S1      14.2092  -1.5227  11.5822   S.3       1 RES1   0.0000
    26 S2      12.4795  -0.6613   9.4399   S.3       1 RES1   0.0000
    27 N1      16.4581  -0.0312  13.4022   N.2       1 RES1   0.0000
    28 N2      12.2003   0.1673  12.0493   N.2       1 RES1   0.0000
    29 N3      11.1682   0.9110  11.4934   N.2       1 RES1   0.0000
    30 N4       9.3841   2.3937  10.3131   N.2       1 RES1   0.0000
    31 Ni1     10.6696   0.9215   9.5186   Ni        1 RES1   0.0000
    32 H1       3.2418   1.0519   5.4903   H         1 RES1   0.0000
    33 H2       4.0846   2.7708   4.1374   H         1 RES1   0.0000
    34 H3       6.3190   2.6667   3.4876   H         1 RES1   0.0000
    35 H4       7.6874   0.8926   4.2212   H         1 RES1   0.0000
    36 H5       6.5080  -2.0919   5.2923   H         1 RES1   0.0000
    37 H6       7.8628  -1.2497   5.2492   H         1 RES1   0.0000
    38 H7      10.8354   1.4803   5.8165   H         1 RES1   0.0000
    39 H8      12.8742   3.0862   5.6731   H         1 RES1   0.0000
    40 H9      14.3889   4.5088   6.8052   H         1 RES1   0.0000
    41 H10     14.3017   4.5584   9.1785   H         1 RES1   0.0000
    42 H11     12.7898   3.2039  10.3194   H         1 RES1   0.0000
    43 C1       4.1537   1.0183   5.2162   C.2       1 RES1   0.0000
    44 C2       4.6400   2.0511   4.4090   C.2       1 RES1   0.0000
    45 C3       5.9631   1.9942   4.0308   C.2       1 RES1   0.0000
    46 C4       6.7716   0.9367   4.4585   C.2       1 RES1   0.0000
    47 C5       6.1875  -0.0648   5.2505   C.2       1 RES1   0.0000
    48 C6       6.9665  -1.2961   5.6502   C.3       1 RES1   0.0000
    49 C7       8.4974  -0.5404   7.9169   C.3       1 RES1   0.0000
    50 C8      10.9328   1.5499   6.7493   C.2       1 RES1   0.0000
    51 C9      11.9629   2.3753   7.3661   C.2       1 RES1   0.0000
    52 C10     12.8688   3.1374   6.6211   C.2       1 RES1   0.0000
    53 C11     13.7652   3.9732   7.2938   C.2       1 RES1   0.0000
    54 C12     13.7190   3.9956   8.6911   C.2       1 RES1   0.0000
    55 C13     12.8115   3.1863   9.3688   C.2       1 RES1   0.0000
    56 S1       7.1300  -1.5227   7.4550   S.3       1 RES1   0.0000
    57 S2       8.8597  -0.6613   9.5973   S.3       1 RES1   0.0000
    58 N1       4.8810  -0.0312   5.6350   N.2       1 RES1   0.0000
    59 N2       9.1389   0.1673   6.9879   N.2       1 RES1   0.0000
    60 N3      10.1709   0.9110   7.5438   N.2       1 RES1   0.0000
    61 N4      11.9551   2.3937   8.7241   N.2       1 RES1   0.0000
@<TRIPOS>BOND
     1     1    12    1
     2     2    13    1
     3     3    14    1
     4     4    15    1
     5     5    17    1
     6     6    17    1
     7     7    19    1
     8     8    21    1
     9     9    22    1
    10    10    23    1
    11    11    24    1
    12    12    13   un
    13    12    27   un
    14    13    14   un
    15    14    15   un
    16    15    16   un
    17    16    17    1
    18    16    27   un
    19    17    25    1
    20    18    25    1
    21    18    26    1
    22    18    28    1
    23    19    20   un
    24    19    29   un
    25    20    21   un
    26    20    30   un
    27    21    22   un
    28    22    23   un
    29    23    24   un
    30    24    30   un
    31    26    31    1
    32    28    29   un
    33    29    31   un
    34    30    31   un
    35    31    57    1
    36    31    60   un
    37    31    61   un
    38    32    43    1
    39    33    44    1
    40    34    45    1
    41    35    46    1
    42    36    48    1
    43    37    48    1
    44    38    50    1
    45    39    52    1
    46    40    53    1
    47    41    54    1
    48    42    55    1
    49    43    44   un
    50    43    58   un
    51    44    45   un
    52    45    46   un
    53    46    47   un
    54    47    48    1
    55    47    58   un
    56    48    56    1
    57    49    56    1
    58    49    57    1
    59    49    59    1
    60    50    51   un
    61    50    60   un
    62    51    52   un
    63    51    61   un
    64    52    53   un
    65    53    54   un
    66    54    55   un
    67    55    61   un
    68    59    60   un
@<TRIPOS>SUBSTRUCTURE
     1 RES1        1 GROUP             0 ****  ****    0  
@<TRIPOS>CRYSIN
   26.0501    8.0057   13.0743   90.0000  103.8993   90.0000    15     1
